# Supplementary material for: Imidazo[1,2-b]isoquinoline-5,10-dione
Source: Acta Crystallogr Sect E Struct Rep Online. 2011 Jun 18;67(Pt 7):o1666. doi: 10.1107/S1600536811022082 (PMC3151919; doi:10.1107/S1600536811022082)
Supplement: Supplementary file 2 [file e-67-o1666-Isup2.hkl]

# 
# h,k,l, Fc-squared, Fo-squared, sigma(Fo-squared) and status flag 
# 
data_I
_shelx_title ' 2337_0m in P2(1)/c' 
_shelx_refln_list_code          4 
_shelx_F_calc_maximum      143.90 
_exptl_crystal_F_000       408.00 
_reflns_d_resolution_high  0.7696 
 
loop_ 
 _symmetry_equiv_pos_as_xyz 
 'x, y, z' 
 '-x, y+1/2, -z+1/2' 
 '-x, -y, -z' 
 'x, -y-1/2, z-1/2' 
 
_cell_length_a     7.6518 
_cell_length_b     7.2469 
_cell_length_c    15.5197 
_cell_angle_alpha  90.000 
_cell_angle_beta   99.947 
_cell_angle_gamma  90.000 
 
_shelx_F_squared_multiplier     1.000 
 
loop_ 
 _refln_index_h 
 _refln_index_k 
 _refln_index_l 
 _refln_F_squared_calc 
 _refln_F_squared_meas 
 _refln_F_squared_sigma 
 _refln_observed_status 
   1   0   0     6357.31     5719.07     51.84 o 
   2   0   0     5504.78     5180.58     46.71 o 
   3   0   0      517.51      562.95     17.02 o 
   4   0   0       84.81       84.92      2.60 o 
   5   0   0       47.68       46.32      2.34 o 
   6   0   0      605.01      600.08     14.84 o 
   7   0   0        0.31        0.99      2.37 o 
   8   0   0        1.84        3.17      2.77 o 
   9   0   0      450.05      503.92     16.22 o 
   1   1   0       14.54       13.36      0.63 o 
   2   1   0      255.30      282.19      2.81 o 
   3   1   0       78.19       78.87      1.52 o 
   4   1   0        1.61        4.38      0.68 o 
   5   1   0       55.14       54.68      1.97 o 
   6   1   0      770.78      733.69      9.01 o 
   7   1   0       44.99       41.14      3.57 o 
   8   1   0      148.60      141.84      5.74 o 
   9   1   0        5.28        5.58      2.31 o 
   0   2   0      540.30      537.70      5.44 o 
   1   2   0        2.05        1.41      0.56 o 
   2   2   0       56.34       61.96      1.63 o 
   3   2   0      840.78      834.40      8.44 o 
   4   2   0      229.64      271.42      3.04 o 
   5   2   0      400.95      399.09      5.33 o 
   6   2   0     1335.24     1297.75     13.79 o 
   7   2   0       64.40       67.21      4.33 o 
   8   2   0      172.00      164.40      5.18 o 
   9   2   0        8.63        7.10      2.20 o 
   1   3   0       42.13       38.96      2.34 o 
   2   3   0      189.56      216.70      2.82 o 
   3   3   0        0.03       -0.26      0.80 o 
   4   3   0        0.71        0.61      0.85 o 
   5   3   0       25.92       30.60      2.38 o 
   6   3   0      220.64      212.29      4.88 o 
   7   3   0       16.64       15.40      2.16 o 
   8   3   0        9.77       12.43      2.15 o 
   9   3   0        6.83       12.26      2.79 o 
   0   4   0     1434.62     1418.59     22.16 o 
   1   4   0       80.23       83.39      2.13 o 
   2   4   0       91.24       82.74      2.23 o 
   3   4   0      338.99      352.79      4.75 o 
   4   4   0      139.59      145.63      3.74 o 
   5   4   0        6.66        5.66      1.28 o 
   6   4   0       97.62      104.49      3.18 o 
   7   4   0       29.00       24.98      2.47 o 
   8   4   0       14.43        9.79      2.66 o 
   1   5   0        0.80        1.12      1.02 o 
   2   5   0       17.51       14.75      1.42 o 
   3   5   0       34.75       35.43      2.32 o 
   4   5   0      137.50      125.60      3.77 o 
   5   5   0        2.19        1.44      1.20 o 
   6   5   0        0.08       -0.11      1.66 o 
   7   5   0       71.23       66.34      4.62 o 
   8   5   0       41.26       50.11      4.47 o 
   0   6   0       35.51       38.19      4.35 o 
   1   6   0        5.43        6.33      1.80 o 
   2   6   0      269.73      284.75      5.34 o 
   3   6   0      115.98      120.70      5.41 o 
   4   6   0       57.38       60.36      3.78 o 
   5   6   0       22.60       17.02      3.56 o 
   6   6   0        2.08       -0.20      2.57 o 
   7   6   0      137.56      126.23      8.31 o 
   1   7   0      256.61      265.72     12.66 o 
   2   7   0       35.09       32.55      2.42 o 
   3   7   0        2.47        1.12      2.35 o 
   4   7   0       37.16       41.15      4.95 o 
   5   7   0       31.88       26.31      4.55 o 
   6   7   0        0.94        1.78      2.77 o 
   0   8   0        9.89       21.57      4.15 o 
   1   8   0       90.25       83.05      5.03 o 
   2   8   0      228.66      214.89      7.12 o 
   1   9   0       29.78       37.39      5.74 o 
  -9   1   1       10.20       13.38      2.87 o 
  -8   1   1        1.82        3.94      1.88 o 
  -7   1   1       54.62       62.31      9.10 o 
  -6   1   1       17.91       19.67      1.73 o 
  -5   1   1      202.80      207.43      4.02 o 
  -4   1   1      293.14      320.87      4.61 o 
  -3   1   1      287.51      299.90      4.49 o 
  -2   1   1      501.74      473.03      6.92 o 
  -1   1   1     1263.64     1165.54      7.86 o 
   0   1   1     1231.90     1169.24      6.77 o 
   1   1   1      231.18      214.84      2.19 o 
   2   1   1       18.59       19.65      1.29 o 
   3   1   1     1131.12     1182.58      8.99 o 
   4   1   1      153.65      172.47      2.72 o 
   5   1   1      119.61      126.51      2.55 o 
   6   1   1       96.92       90.05      3.14 o 
   7   1   1      132.81      117.50      4.97 o 
   8   1   1       13.43       19.93      4.35 o 
   9   1   1       63.43       67.65      5.17 o 
  -9   2   1        7.73       11.07      2.33 o 
  -8   2   1       10.80       12.02      2.20 o 
  -7   2   1      225.35      205.14      5.29 o 
  -6   2   1      555.12      528.10      6.70 o 
  -5   2   1        1.96        2.11      1.00 o 
  -4   2   1      325.69      327.21      4.37 o 
  -3   2   1       35.32       42.88      1.73 o 
  -2   2   1      665.02      650.25      5.81 o 
  -1   2   1     1635.49     1637.46     11.20 o 
   0   2   1     6041.49     5744.05     36.04 o 
   1   2   1       30.50       29.32      1.60 o 
   2   2   1       15.61       12.74      0.95 o 
   3   2   1      357.56      355.66      4.81 o 
   4   2   1      680.85      708.42      7.81 o 
   5   2   1      312.19      298.56      5.28 o 
   6   2   1      366.04      361.59      6.30 o 
   7   2   1       63.23       61.13      6.83 o 
   8   2   1        0.43        1.92      2.08 o 
   9   2   1        7.40       11.28      2.73 o 
  -9   3   1        7.00       10.14      2.65 o 
  -8   3   1      117.20      117.51      4.49 o 
  -7   3   1        0.33       -0.73      1.93 o 
  -6   3   1      508.47      493.82      7.64 o 
  -5   3   1      127.39      128.84      5.09 o 
  -4   3   1      656.90      682.66      7.03 o 
  -3   3   1      836.54      843.82      9.24 o 
  -2   3   1      196.79      209.50      3.69 o 
  -1   3   1       27.38       25.28      1.48 o 
   0   3   1      239.66      250.97      3.02 o 
   1   3   1        0.02        0.73      0.60 o 
   2   3   1       34.82       33.86      1.33 o 
   3   3   1      491.97      483.80      6.12 o 
   4   3   1      212.90      226.36      4.31 o 
   5   3   1      677.47      676.09      7.52 o 
   6   3   1      339.10      325.94      5.28 o 
   7   3   1      161.19      148.20      3.87 o 
   8   3   1       51.48       42.72      3.99 o 
   9   3   1        3.01        2.68      2.28 o 
  -8   4   1        3.21        2.47      2.10 o 
  -7   4   1      131.83      131.79      4.34 o 
  -6   4   1       17.95       17.00      1.97 o 
  -5   4   1       28.44       35.65      2.42 o 
  -4   4   1      760.90      786.35      8.05 o 
  -3   4   1      250.20      279.73      4.32 o 
  -2   4   1      639.40      680.77      9.44 o 
  -1   4   1      184.79      178.01      3.49 o 
   0   4   1       78.92       78.41      2.39 o 
   1   4   1        0.76        0.39      0.94 o 
   2   4   1      329.53      342.52      4.49 o 
   3   4   1      270.41      272.48      4.73 o 
   4   4   1      154.79      158.06      4.90 o 
   5   4   1      348.44      348.43      5.31 o 
   6   4   1      450.35      439.98      6.35 o 
   7   4   1      104.42       98.95      5.60 o 
   8   4   1        6.08        2.16      2.08 o 
  -8   5   1       40.04       34.62      5.54 o 
  -7   5   1        0.38        2.30      1.98 o 
  -6   5   1      499.69      495.40      7.94 o 
  -5   5   1        3.94        6.19      1.48 o 
  -4   5   1      191.22      189.61      5.45 o 
  -3   5   1       44.82       48.37      2.58 o 
  -2   5   1       57.28       66.61      2.64 o 
  -1   5   1      135.28      142.19      3.41 o 
   0   5   1      161.00      152.71      3.72 o 
   1   5   1       42.79       38.27      2.54 o 
   2   5   1       65.61       75.23      2.94 o 
   3   5   1      139.19      139.36      5.03 o 
   4   5   1        1.24        2.35      1.21 o 
   5   5   1       84.60       86.87      3.54 o 
   6   5   1      116.70      116.54      7.23 o 
   7   5   1       16.31       17.86      2.36 o 
   8   5   1       23.07       25.27      3.43 o 
  -7   6   1       11.61       15.83      3.96 o 
  -6   6   1       65.90       73.20      6.92 o 
  -5   6   1        0.09        1.58      1.68 o 
  -4   6   1      222.24      234.75      5.28 o 
  -3   6   1       27.29       32.94      3.47 o 
  -2   6   1       79.13       85.77      3.15 o 
  -1   6   1       85.19       79.46      3.71 o 
   0   6   1        3.34        2.13      1.60 o 
   1   6   1      127.76      136.01      4.13 o 
   2   6   1      577.29      601.60      7.20 o 
   3   6   1       16.52       15.62      1.77 o 
   4   6   1        4.40        3.45      1.80 o 
   5   6   1       28.26       26.60      3.13 o 
   6   6   1        0.83       -1.05      1.80 o 
   7   6   1        1.94       -2.37      2.37 o 
  -6   7   1       31.46       32.65      5.34 o 
  -5   7   1       68.63       73.01      6.92 o 
  -4   7   1        0.09       -0.25      1.48 o 
  -3   7   1        0.54       -1.29      1.29 o 
  -2   7   1       29.57       31.29      2.93 o 
  -1   7   1        0.82        2.28      3.56 o 
   0   7   1       46.23       48.75      3.57 o 
   1   7   1       22.39       24.80      4.15 o 
   2   7   1       88.16       90.04      4.47 o 
   4   7   1        0.17       -0.20      2.18 o 
   5   7   1       25.80       28.29      4.55 o 
   6   7   1      131.26      140.47      8.31 o 
  -2   8   1       44.08       49.86      5.74 o 
  -1   8   1        2.98        4.85      2.10 o 
   0   8   1       26.83       22.81      3.17 o 
   1   8   1       82.00       78.11      4.79 o 
   2   8   1      192.67      164.02      9.10 o 
  -1   9   1       43.81       46.38      4.27 o 
   0   9   1        7.28        9.69      3.96 o 
   1   9   1       30.36       19.79      4.55 o 
   2   9   1        2.50        1.98      3.56 o 
  -9   0   2      121.80      138.69      8.51 o 
  -8   0   2      185.34      160.26      8.51 o 
  -7   0   2     2877.72     2753.88     43.13 o 
  -6   0   2     3650.94     3425.18     49.46 o 
  -5   0   2        1.25        3.96      2.18 o 
  -4   0   2       56.20       69.25      4.15 o 
  -3   0   2      642.54      632.53     11.48 o 
  -2   0   2       15.98       16.82      1.78 o 
  -1   0   2     1102.19      987.67     13.06 o 
   0   0   2       53.87       50.49      1.58 o 
   1   0   2      467.38      443.58      7.52 o 
   2   0   2     1543.66     1582.31     15.67 o 
   3   0   2     3420.34     3560.77     33.09 o 
   4   0   2      568.05      674.68     10.19 o 
   5   0   2       41.54       39.13      2.52 o 
   6   0   2        0.96        0.53      1.24 o 
   7   0   2       31.23       20.58      3.96 o 
   8   0   2        8.96        6.53      3.17 o 
   9   0   2      152.72      145.42      9.10 o 
  -9   1   2       26.94       26.39      3.41 o 
  -8   1   2        0.28        2.74      1.88 o 
  -7   1   2       21.30       23.45      2.80 o 
  -6   1   2        0.05       -1.32      1.32 o 
  -5   1   2       24.86       20.37      6.63 o 
  -4   1   2       19.33       17.77      5.74 o 
  -3   1   2       13.35       18.37      2.57 o 
  -2   1   2      729.47      664.70      5.38 o 
  -1   1   2     2051.79     1967.51     14.58 o 
   0   1   2     2831.23     2825.40     20.47 o 
   1   1   2      420.91      419.58      3.04 o 
   2   1   2      153.14      139.89      2.49 o 
   3   1   2        0.29        0.25      0.76 o 
   4   1   2       30.12       36.02      1.58 o 
   5   1   2        0.95        0.35      0.80 o 
   6   1   2        5.44        2.91      1.36 o 
   7   1   2       36.66       35.23      3.43 o 
   8   1   2        0.01       -0.53      1.74 o 
   9   1   2       91.09      118.19      5.88 o 
  -9   2   2       67.99       85.66      4.69 o 
  -8   2   2       12.30       12.63      2.43 o 
  -7   2   2      237.87      223.77      5.43 o 
  -6   2   2      166.02      172.43      6.60 o 
  -5   2   2      330.84      337.24      5.66 o 
  -4   2   2       12.09       18.76      1.86 o 
  -3   2   2      165.07      205.65      3.51 o 
  -2   2   2      336.91      330.12      3.26 o 
  -1   2   2    13757.65    13037.88    105.52 o 
   0   2   2    20707.24    19630.41    122.13 o 
   1   2   2     2022.35     1948.27     13.05 o 
   2   2   2      420.30      418.81      4.21 o 
   3   2   2     1697.39     1777.54     16.92 o 
   4   2   2        0.14       -0.52      0.78 o 
   5   2   2        0.00        0.50      0.86 o 
   6   2   2      150.69      156.20      4.17 o 
   7   2   2       35.33       40.30      3.63 o 
   8   2   2       34.51       46.58     11.87 o 
   9   2   2      201.58      221.92      7.97 o 
  -9   3   2        1.75       -0.24      1.72 o 
  -8   3   2        0.53       -1.43      1.43 o 
  -7   3   2       40.12       44.02      3.02 o 
  -6   3   2       53.83       53.58      3.04 o 
  -5   3   2       31.74       38.94      2.38 o 
  -4   3   2        8.58       10.54      1.41 o 
  -3   3   2       47.37       45.25      1.81 o 
  -2   3   2      134.50      124.03      2.67 o 
  -1   3   2      815.86      837.16      7.12 o 
   0   3   2      889.67      907.08      9.06 o 
   1   3   2        0.84        0.66      0.58 o 
   2   3   2      138.87      135.91      2.16 o 
   3   3   2      279.12      276.38      4.48 o 
   4   3   2      233.71      239.16      4.39 o 
   5   3   2       40.34       41.75      2.16 o 
   6   3   2      431.21      406.21      7.20 o 
   7   3   2       22.30       20.77      2.84 o 
   8   3   2       57.63       73.20     10.68 o 
   9   3   2        4.44        8.29      6.43 o 
  -8   4   2        0.81        0.46      1.60 o 
  -7   4   2        0.25       -0.65      1.81 o 
  -6   4   2       59.96       61.80      3.27 o 
  -5   4   2       53.86       49.86      2.77 o 
  -4   4   2      163.75      181.70      4.00 o 
  -3   4   2      669.35      741.05      8.83 o 
  -2   4   2       97.08      111.38      3.57 o 
  -1   4   2        5.88        2.96      0.82 o 
   0   4   2        1.86        3.96      1.05 o 
   1   4   2       17.75       17.73      1.17 o 
   2   4   2      234.86      235.65      3.54 o 
   3   4   2        2.75        2.39      0.95 o 
   4   4   2       15.71       14.31      1.62 o 
   5   4   2      755.61      742.19      9.35 o 
   6   4   2      279.37      272.10      6.09 o 
   7   4   2      335.35      318.56     12.97 o 
   8   4   2       37.30       43.94      4.20 o 
  -8   5   2        0.85       -1.98      2.37 o 
  -7   5   2        1.72        3.38      2.28 o 
  -6   5   2       21.55       30.35      5.14 o 
  -5   5   2        8.69       10.22      2.22 o 
  -4   5   2        3.99        2.19      1.21 o 
  -3   5   2       78.28       84.47      3.22 o 
  -2   5   2        2.72        0.83      1.32 o 
  -1   5   2      137.66      136.34      3.01 o 
   0   5   2       40.97       43.10      2.60 o 
   1   5   2      683.43      723.31      7.27 o 
   2   5   2      199.63      218.97      5.20 o 
   3   5   2       21.62       21.48      1.50 o 
   4   5   2       55.95       62.21      2.84 o 
   5   5   2       33.98       31.39      3.09 o 
   6   5   2      119.30      121.72      4.33 o 
   7   5   2       20.46       20.49      2.86 o 
   8   5   2       14.11       20.00      5.74 o 
  -7   6   2       36.82       34.62      5.54 o 
  -6   6   2        0.54        0.68      1.74 o 
  -5   6   2        7.80        4.09      4.15 o 
  -4   6   2      290.83      305.58      6.20 o 
  -3   6   2       26.62       26.35      2.26 o 
  -2   6   2      147.63      144.62      4.75 o 
  -1   6   2      236.27      231.67      6.08 o 
   0   6   2        9.18        8.05      1.54 o 
   1   6   2      269.31      274.80      4.40 o 
   2   6   2       15.00       14.34      1.47 o 
   3   6   2       11.57        9.55      1.71 o 
   4   6   2       10.99        9.55      2.19 o 
   5   6   2       21.66       18.75      2.99 o 
   6   6   2       19.34       21.01      2.49 o 
   7   6   2        5.28        7.51      2.59 o 
  -6   7   2       25.10       24.53      4.75 o 
  -5   7   2       22.56       21.42      2.93 o 
  -4   7   2        0.10        2.05      2.27 o 
  -3   7   2        5.93        6.58      1.81 o 
  -2   7   2        6.73        3.56      2.57 o 
  -1   7   2       38.74       45.90      3.50 o 
   0   7   2        0.40        0.40      1.78 o 
   1   7   2       25.12       33.72      3.13 o 
   2   7   2        9.24        9.67      2.45 o 
   3   7   2        0.94        1.74      2.02 o 
   4   7   2       34.11       28.49      5.14 o 
   5   7   2      179.00      184.20     10.68 o 
  -5   8   2       42.20       49.46      6.33 o 
  -4   8   2       75.41       81.12      7.12 o 
  -3   8   2        3.88        4.92      2.31 o 
  -2   8   2       55.24       64.89      6.33 o 
  -1   8   2        2.06        1.99      2.02 o 
   0   8   2       31.87       38.05      3.50 o 
   1   8   2       14.04       13.45      3.76 o 
   2   8   2       63.43       66.28      6.92 o 
  -2   9   2       14.59       11.87      4.15 o 
  -1   9   2       25.16       24.93      4.95 o 
   0   9   2       56.38       58.76      6.73 o 
   1   9   2       20.64       17.02      4.55 o 
   2   9   2       11.21       21.76      5.14 o 
  -9   1   3       42.07       41.29      4.15 o 
  -8   1   3       40.51       36.13      3.50 o 
  -7   1   3      264.13      227.93      6.64 o 
  -6   1   3      701.03      700.38     16.42 o 
  -5   1   3       22.80       25.10      3.96 o 
  -4   1   3      994.62     1047.31     28.00 o 
  -3   1   3      134.09      148.09      2.05 o 
  -2   1   3       18.50       18.20      0.86 o 
  -1   1   3     4955.97     4619.78     33.47 o 
   0   1   3      676.19      658.79      7.62 o 
   1   1   3      291.93      329.38      3.85 o 
   2   1   3      185.79      190.56      2.79 o 
   3   1   3     1922.44     2051.00     17.05 o 
   4   1   3        3.39        6.40      0.97 o 
   5   1   3      976.36      973.71      9.09 o 
   6   1   3       50.07       46.12      2.77 o 
   7   1   3      380.05      342.78      8.53 o 
   8   1   3       27.58       33.02      3.63 o 
   9   1   3       23.15       25.37      3.57 o 
  -9   2   3       53.65       51.31      3.80 o 
  -8   2   3        2.42        2.84      1.71 o 
  -7   2   3      633.04      621.36      9.28 o 
  -6   2   3      122.69      112.44      4.96 o 
  -5   2   3       10.36       11.66      1.59 o 
  -4   2   3        1.55        6.04      1.11 o 
  -3   2   3     1416.96     1536.05     11.34 o 
  -2   2   3        6.96        5.28      0.62 o 
  -1   2   3     5598.60     5540.31     52.06 o 
   0   2   3      126.42      134.94      2.03 o 
   1   2   3        7.75       10.53      0.91 o 
   2   2   3       38.88       37.42      1.32 o 
   3   2   3      113.49      125.94      2.35 o 
   4   2   3       13.21       13.04      1.36 o 
   5   2   3       12.21       14.76      1.68 o 
   6   2   3        1.01        3.59      1.44 o 
   7   2   3       98.55       99.49      5.87 o 
   8   2   3       37.52       46.83      4.19 o 
   9   2   3       58.69       72.40      5.38 o 
  -9   3   3       61.34       74.86      4.32 o 
  -8   3   3        2.76        1.26      1.64 o 
  -7   3   3        0.36        0.89      1.39 o 
  -6   3   3       86.82       80.42      4.26 o 
  -5   3   3        0.56        1.95      1.27 o 
  -4   3   3      194.79      196.14      4.01 o 
  -3   3   3      207.79      221.02      2.82 o 
  -2   3   3        5.25        7.90      0.79 o 
  -1   3   3      422.84      428.23      5.40 o 
   0   3   3        0.01       -0.66      0.88 o 
   1   3   3      279.19      286.76      3.28 o 
   2   3   3       83.14       71.82      1.80 o 
   3   3   3       48.61       42.51      1.80 o 
   4   3   3        3.34        2.31      0.93 o 
   5   3   3       53.71       49.87      2.35 o 
   6   3   3       75.67       76.40      3.51 o 
   7   3   3        0.46        2.56      1.56 o 
   8   3   3        8.64       12.72      6.13 o 
  -9   4   3       70.25       86.18      9.79 o 
  -8   4   3        0.68        3.76      1.66 o 
  -7   4   3       13.48       12.62      1.94 o 
  -6   4   3       50.53       45.72      6.11 o 
  -5   4   3      118.74      127.40      4.24 o 
  -4   4   3       11.66       13.06      1.54 o 
  -3   4   3      343.49      345.29      4.58 o 
  -2   4   3       57.69       56.72      2.23 o 
  -1   4   3     1668.34     1768.32     15.76 o 
   0   4   3      896.66      997.15     27.65 o 
   1   4   3       92.13       97.59      2.12 o 
   2   4   3       42.00       43.50      1.68 o 
   3   4   3        9.72       10.95      1.37 o 
   4   4   3       28.77       27.80      1.98 o 
   5   4   3      386.79      385.92     15.53 o 
   6   4   3      101.68       95.04      3.90 o 
   7   4   3        0.00        0.96      1.44 o 
   8   4   3       31.82       33.75      3.78 o 
  -8   5   3       72.68       74.75      5.24 o 
  -7   5   3        9.53       13.41      2.97 o 
  -6   5   3      362.10      375.44      8.80 o 
  -5   5   3        2.66        4.38      1.80 o 
  -4   5   3      335.68      351.33      8.38 o 
  -3   5   3        3.24        1.78      1.35 o 
  -2   5   3       22.13       20.69      1.83 o 
  -1   5   3        9.31       10.42      1.46 o 
   0   5   3      198.60      208.24      4.25 o 
   1   5   3       18.40       20.38      1.46 o 
   2   5   3        8.25        6.89      1.11 o 
   3   5   3        2.10        4.16      1.08 o 
   4   5   3       40.74       44.13      3.41 o 
   5   5   3      283.82      276.57     15.23 o 
   6   5   3       89.84       91.05      4.18 o 
   7   5   3       46.22       46.77      5.90 o 
  -7   6   3       13.93       15.04      4.15 o 
  -6   6   3        1.50        0.69      2.57 o 
  -5   6   3      242.83      246.10      7.06 o 
  -4   6   3      149.15      148.21      4.44 o 
  -3   6   3       30.48       33.84      2.59 o 
  -2   6   3       13.57       14.14      2.67 o 
  -1   6   3       64.71       66.60      3.03 o 
   0   6   3       27.71       27.58      2.15 o 
   1   6   3      361.35      369.67      6.34 o 
   2   6   3       48.68       51.18      2.26 o 
   3   6   3      316.59      311.42     11.38 o 
   4   6   3       10.28       13.70      2.47 o 
   5   6   3      617.01      616.84     12.76 o 
   6   6   3      112.51      115.84      5.43 o 
   7   6   3        3.17        3.94      1.90 o 
  -6   7   3       78.63       83.69      7.72 o 
  -5   7   3      172.38      166.99      6.16 o 
  -4   7   3       59.46       61.73      3.74 o 
  -3   7   3       54.44       55.97      3.99 o 
  -2   7   3        3.83        5.14      2.77 o 
  -1   7   3        1.11        5.34      2.77 o 
   0   7   3       89.42       95.70      4.72 o 
   1   7   3       48.83       46.92      3.92 o 
   2   7   3      107.53      100.12      5.10 o 
   3   7   3       15.94       20.82      3.22 o 
   4   7   3      209.07      185.58     10.49 o 
   5   7   3      364.44      384.62     15.43 o 
   6   7   3       33.19       33.44      6.33 o 
  -5   8   3      256.33      265.51     11.87 o 
  -4   8   3      176.55      182.26      5.52 o 
  -3   8   3      108.43      104.13      5.43 o 
  -2   8   3        0.11        1.19      2.77 o 
  -1   8   3       53.30       58.56      6.33 o 
   0   8   3       25.80       34.03      5.14 o 
   1   8   3      168.54      176.28      9.50 o 
   2   8   3      140.40      147.20      8.90 o 
   3   8   3        7.57       12.19      2.93 o 
   4   8   3      385.53      386.20     16.03 o 
  -2   9   3      239.24      231.88     11.08 o 
  -1   9   3       70.82       67.66      7.12 o 
   0   9   3        5.79        6.73      3.56 o 
   1   9   3        2.09        9.10      3.76 o 
   2   9   3        1.35       -3.17      3.17 o 
  -9   0   4        0.42        8.90      3.36 o 
  -8   0   4       28.61       25.92      4.35 o 
  -7   0   4      251.75      233.07      9.30 o 
  -6   0   4       98.52       88.83      5.54 o 
  -5   0   4      444.15      439.43     11.08 o 
  -4   0   4      745.02      874.89     15.63 o 
  -3   0   4      850.74      951.46     15.43 o 
  -2   0   4       71.20       54.80      2.77 o 
  -1   0   4     4811.93     4847.10     60.54 o 
   0   0   4      758.26      756.68     17.81 o 
   1   0   4     4503.43     4351.37     39.44 o 
   2   0   4     1122.91     1148.52     18.40 o 
   3   0   4     3110.23     3381.32     36.11 o 
   4   0   4      131.16      140.47      4.11 o 
   5   0   4        0.99       -0.53      1.32 o 
   6   0   4       82.71       78.35      8.61 o 
   7   0   4       57.11       47.48      5.54 o 
   8   0   4       59.06       70.04      6.92 o 
   9   0   4        5.96        6.13      3.56 o 
  -9   1   4       59.23       62.43     11.57 o 
  -8   1   4        1.63        5.50      2.02 o 
  -7   1   4      179.35      178.72      5.80 o 
  -6   1   4       38.87       41.66      3.13 o 
  -5   1   4       28.63       25.69      2.38 o 
  -4   1   4        0.04        0.73      1.37 o 
  -3   1   4       55.91       56.49      1.48 o 
  -2   1   4      221.25      219.26      2.62 o 
  -1   1   4        8.17        6.44      0.67 o 
   0   1   4       60.24       56.39      2.38 o 
   1   1   4      266.85      237.52      4.31 o 
   2   1   4       42.67       51.86      1.65 o 
   3   1   4      956.11     1020.22     10.08 o 
   4   1   4       46.72       53.16      2.09 o 
   5   1   4      105.74      106.31      2.86 o 
   6   1   4       68.14       54.84      3.05 o 
   7   1   4        6.54        4.43      2.02 o 
   8   1   4        2.11        2.27      2.17 o 
   9   1   4       53.74       66.86      5.24 o 
  -9   2   4       31.31       26.08      3.63 o 
  -8   2   4       41.42       50.66      3.44 o 
  -7   2   4     1276.99     1260.64     14.44 o 
  -6   2   4      267.13      261.70      5.47 o 
  -5   2   4       52.60       55.09      2.73 o 
  -4   2   4      665.08      734.92      9.21 o 
  -3   2   4      896.60      978.75      7.84 o 
  -2   2   4        0.28        0.35      0.49 o 
  -1   2   4       14.10       15.11      1.18 o 
   0   2   4      986.66      948.83      8.21 o 
   1   2   4       27.33       29.14      1.50 o 
   2   2   4     1925.84     1936.37     15.13 o 
   3   2   4       79.78       94.96      2.10 o 
   4   2   4        1.04        3.08      1.18 o 
   5   2   4       32.73       28.86      1.82 o 
   6   2   4      241.62      203.74      5.02 o 
   7   2   4      207.70      166.62      6.54 o 
   8   2   4       21.69       27.02      3.41 o 
   9   2   4       62.71       90.12      6.08 o 
  -9   3   4       40.54       39.86      3.89 o 
  -8   3   4       40.92       43.82      3.24 o 
  -7   3   4      182.51      175.19      4.92 o 
  -6   3   4        0.16       -1.02      1.16 o 
  -5   3   4       41.73       52.50      2.76 o 
  -4   3   4       14.43       21.03      1.75 o 
  -3   3   4       81.75       91.36      2.01 o 
  -2   3   4       75.60       65.48      1.54 o 
  -1   3   4      922.50      968.91      9.67 o 
   0   3   4     1550.43     1579.74     13.01 o 
   1   3   4       10.04       11.51      1.11 o 
   2   3   4        0.29        0.00      0.57 o 
   3   3   4      152.37      163.32      2.88 o 
   4   3   4      100.80      100.03      3.51 o 
   5   3   4       28.58       34.94      3.15 o 
   6   3   4       93.50       83.93      3.62 o 
   7   3   4       64.58       58.37      3.53 o 
   8   3   4       65.07       72.93     10.58 o 
  -8   4   4        1.37        3.54      2.17 o 
  -7   4   4      227.36      224.50      5.53 o 
  -6   4   4        8.93       10.12      2.65 o 
  -5   4   4       51.89       49.01      3.16 o 
  -4   4   4       59.73       56.65      2.54 o 
  -3   4   4      420.14      433.77      4.51 o 
  -2   4   4       88.28       97.94      1.99 o 
  -1   4   4     7229.08     7451.05     54.89 o 
   0   4   4        2.27        2.27      0.88 o 
   1   4   4     2294.20     2332.49     16.44 o 
   2   4   4       18.34       18.79      1.08 o 
   3   4   4       85.63       84.59      2.31 o 
   4   4   4        5.78        4.99      1.88 o 
   5   4   4       23.36       24.36      2.97 o 
   6   4   4        3.05        5.20      1.62 o 
   7   4   4       11.92       12.99      2.07 o 
   8   4   4      104.91      120.16      5.87 o 
  -8   5   4       21.29       15.83      2.99 o 
  -7   5   4       76.13       72.25      4.90 o 
  -6   5   4       43.87       40.40      3.71 o 
  -5   5   4      263.30      250.06      6.85 o 
  -4   5   4       26.75       27.21      2.45 o 
  -3   5   4        0.12       -1.23      1.23 o 
  -2   5   4        8.80        7.50      1.39 o 
  -1   5   4      149.98      145.51      4.69 o 
   0   5   4      290.37      308.55      5.30 o 
   1   5   4       23.43       29.68      1.57 o 
   2   5   4       26.13       28.19      1.62 o 
   3   5   4       17.38       16.64      1.91 o 
   4   5   4      543.64      553.72     10.21 o 
   5   5   4      608.20      635.50     11.75 o 
   6   5   4       38.77       36.39      3.00 o 
   7   5   4       43.63       39.49      3.27 o 
  -7   6   4        6.40        6.42      2.45 o 
  -6   6   4       16.48        8.80      2.52 o 
  -5   6   4        0.06        2.34      1.88 o 
  -4   6   4        2.44        2.01      1.53 o 
  -3   6   4       54.59       64.10      5.36 o 
  -2   6   4       81.66       84.97      3.39 o 
  -1   6   4        0.21        0.81      1.60 o 
   0   6   4       10.62       12.43      2.11 o 
   1   6   4        2.13        3.45      1.31 o 
   2   6   4       20.06       19.50      2.79 o 
   3   6   4        1.55        0.66      1.74 o 
   4   6   4       19.70       18.99      4.35 o 
   5   6   4      164.91      174.13     10.88 o 
   6   6   4       35.90       35.90      3.75 o 
  -6   7   4        0.01        3.07      2.37 o 
  -5   7   4       17.90       21.53      5.74 o 
  -4   7   4        8.58        3.77      1.89 o 
  -3   7   4       10.80       11.20      2.38 o 
  -2   7   4      119.08      125.44      7.32 o 
  -1   7   4       41.05       46.29      3.85 o 
   0   7   4       29.39       23.19      2.93 o 
   1   7   4      143.68      151.97      5.87 o 
   2   7   4        0.04       -1.68      1.68 o 
   3   7   4        4.76        4.53      2.28 o 
   4   7   4       19.25       21.37      4.95 o 
   5   7   4        0.06       -1.78      2.97 o 
  -5   8   4        5.67        6.57      2.42 o 
  -4   8   4       48.75       53.32      5.34 o 
  -3   8   4       22.92       20.42      3.15 o 
  -2   8   4      105.56      114.56      7.52 o 
  -1   8   4        0.30        5.94      3.36 o 
   0   8   4        4.21       -0.79      2.97 o 
   1   8   4        5.05       12.08      2.87 o 
   2   8   4       10.05        5.12      2.57 o 
   3   8   4        4.99        5.62      2.65 o 
   4   8   4      174.80      178.26     11.08 o 
  -2   9   4       68.76       74.59      7.72 o 
  -1   9   4      139.92      139.68      8.90 o 
   0   9   4        2.64       -2.57      2.57 o 
   1   9   4        7.75       15.04      4.55 o 
  -9   1   5       27.80       22.36      3.21 o 
  -8   1   5       45.06       38.49      3.57 o 
  -7   1   5      793.20      758.41     12.66 o 
  -6   1   5      253.74      249.85      6.28 o 
  -5   1   5       95.93       90.13      3.76 o 
  -4   1   5      848.30      913.11      7.76 o 
  -3   1   5      461.57      484.68      4.77 o 
  -2   1   5       18.31       24.13      1.14 o 
  -1   1   5       56.35       47.40      1.71 o 
   0   1   5      845.59      844.56      8.38 o 
   1   1   5        4.20        6.69      1.13 o 
   2   1   5      548.15      516.23      5.63 o 
   3   1   5      293.48      318.45      5.02 o 
   4   1   5      126.01      121.47      3.35 o 
   5   1   5      210.59      213.48      4.31 o 
   6   1   5      183.02      162.79      4.51 o 
   7   1   5       96.31       72.20      7.42 o 
   8   1   5       11.16        7.41      2.45 o 
   9   1   5       28.94       35.39      4.11 o 
  -9   2   5       95.70      107.51      4.65 o 
  -8   2   5      146.21      147.17      5.64 o 
  -7   2   5       82.46       83.79      3.64 o 
  -6   2   5        0.15        0.95      1.31 o 
  -5   2   5       23.87       21.46      2.45 o 
  -4   2   5       18.69       21.96      1.17 o 
  -3   2   5       16.98       14.91      1.00 o 
  -2   2   5      132.03      116.87      1.86 o 
  -1   2   5       69.31       64.70      2.13 o 
   0   2   5      301.09      314.63      3.79 o 
   1   2   5      133.75      156.92      2.93 o 
   2   2   5      492.93      540.39      6.54 o 
   3   2   5      718.22      791.85      7.25 o 
   4   2   5        3.64        0.24      1.18 o 
   5   2   5        1.12        2.66      1.26 o 
   6   2   5      100.91       88.92      3.71 o 
   7   2   5       10.84        5.43      1.73 o 
   8   2   5        0.11       -1.88      1.88 o 
  -9   3   5        0.48        2.21      1.88 o 
  -8   3   5       82.67       84.77      4.20 o 
  -7   3   5       86.81       85.46      3.75 o 
  -6   3   5      561.77      523.87      7.93 o 
  -5   3   5       66.83       73.00      2.92 o 
  -4   3   5      170.39      155.85      2.61 o 
  -3   3   5      144.84      144.97      2.50 o 
  -2   3   5      510.22      529.61      6.98 o 
  -1   3   5     1177.79     1229.68     15.05 o 
   0   3   5      270.87      266.39      5.10 o 
   1   3   5      245.04      260.31      7.19 o 
   2   3   5        3.12        2.48      0.51 o 
   3   3   5       53.67       56.81      1.73 o 
   4   3   5       61.23       60.13      2.87 o 
   5   3   5      195.34      185.17      5.65 o 
   6   3   5       54.04       55.49      3.26 o 
   7   3   5       41.44       40.58      3.12 o 
   8   3   5       87.83      115.49     12.86 o 
  -8   4   5      166.33      169.58      9.20 o 
  -7   4   5      436.74      440.82     20.97 o 
  -6   4   5       49.76       38.43      3.43 o 
  -5   4   5        9.19        5.43      1.88 o 
  -4   4   5        6.74       10.48      1.41 o 
  -3   4   5       28.50       33.17      1.42 o 
  -2   4   5      720.66      722.87      8.58 o 
  -1   4   5     1374.40     1413.41     16.93 o 
   0   4   5      112.66      138.27      4.41 o 
   1   4   5      355.71      363.98      4.12 o 
   2   4   5        2.66        5.00      0.89 o 
   3   4   5      115.45      124.55      3.58 o 
   4   4   5      110.01      114.85      6.13 o 
   5   4   5        5.52        5.84      1.94 o 
   6   4   5       14.60       14.96      2.45 o 
   7   4   5       95.05      103.98      5.01 o 
   8   4   5       45.86       47.28      4.61 o 
  -8   5   5       16.00       15.48      6.23 o 
  -7   5   5        1.25        2.70      2.17 o 
  -6   5   5        0.38        0.82      1.80 o 
  -5   5   5      116.17      114.40      5.24 o 
  -4   5   5        2.16        0.58      1.37 o 
  -3   5   5       35.09       39.28      2.19 o 
  -2   5   5        2.29       -0.61      1.10 o 
  -1   5   5       85.74       81.58      3.77 o 
   0   5   5       67.70       76.56      3.85 o 
   1   5   5        0.31       -0.92      0.92 o 
   2   5   5      124.64      117.99      3.41 o 
   3   5   5       28.78       34.05      3.08 o 
   4   5   5      205.19      200.14     12.56 o 
   5   5   5        5.23        3.27      1.79 o 
   6   5   5       12.99       15.99      2.76 o 
   7   5   5        0.90        1.81      1.78 o 
  -7   6   5        0.02        1.00      2.02 o 
  -6   6   5       99.47      101.61      7.32 o 
  -5   6   5      364.06      368.36      9.02 o 
  -4   6   5       14.82       14.44      2.16 o 
  -3   6   5      146.26      147.72      4.97 o 
  -2   6   5      506.96      531.63     12.46 o 
  -1   6   5      600.06      597.23     10.84 o 
   0   6   5        0.01        0.56      1.52 o 
   1   6   5       33.83       32.06      3.29 o 
   2   6   5        3.39        1.39      2.28 o 
   3   6   5      107.15      103.98      7.32 o 
   4   6   5     1373.69     1382.18     29.88 o 
   5   6   5      374.97      369.39     14.44 o 
   6   6   5       75.32       92.99      8.90 o 
  -6   7   5        8.16       16.65      3.76 o 
  -5   7   5      283.42      271.08     14.15 o 
  -4   7   5      195.12      197.39      7.94 o 
  -3   7   5       75.55       90.37      5.31 o 
  -2   7   5      198.47      197.01      6.36 o 
  -1   7   5      268.29      272.35     15.43 o 
   0   7   5       61.43       68.06      4.69 o 
   1   7   5       29.41       26.22      3.36 o 
   2   7   5        6.66        7.59      2.77 o 
   3   7   5        0.59        0.59      2.97 o 
   4   7   5      382.49      366.22     14.64 o 
   5   7   5      138.62      147.40      9.89 o 
  -4   8   5       17.97       19.99      2.71 o 
  -3   8   5       35.97       41.43      4.20 o 
  -2   8   5      789.83      820.68     20.97 o 
  -1   8   5      114.24       96.75      8.11 o 
   0   8   5        1.03        2.78      2.08 o 
   1   8   5       11.07       14.41      2.85 o 
   2   8   5       59.98       65.34      5.09 o 
   3   8   5        3.98        2.87      2.38 o 
   4   8   5      338.47      356.13     15.63 o 
  -1   9   5        1.87        3.96      3.56 o 
   0   9   5       31.67       27.30      5.54 o 
   1   9   5       22.17       21.57      5.14 o 
  -9   0   6       11.24        8.71      3.56 o 
  -8   0   6        2.35       -1.19      2.18 o 
  -7   0   6      164.98      156.90      7.72 o 
  -6   0   6       25.52       27.30      3.76 o 
  -5   0   6       20.02       29.88      3.56 o 
  -4   0   6     2364.18     2630.81     36.80 o 
  -3   0   6      292.35      334.56      7.91 o 
  -2   0   6      466.75      452.57      6.56 o 
  -1   0   6      440.30      425.93     11.18 o 
   0   0   6      986.90      992.65     10.96 o 
   1   0   6     1379.25     1345.33     14.19 o 
   2   0   6      242.00      246.68      4.56 o 
   3   0   6      830.17      819.30     16.22 o 
   4   0   6       41.64       40.19      3.76 o 
   5   0   6       20.00       13.65      3.66 o 
   6   0   6     1470.19     1223.11     16.82 o 
   7   0   6       58.83       39.97      5.34 o 
   8   0   6       50.12       55.00      6.53 o 
  -9   1   6       23.57       25.26      2.96 o 
  -8   1   6       23.73       25.82      2.91 o 
  -7   1   6       12.71       20.75      2.73 o 
  -6   1   6        0.00       -0.16      1.19 o 
  -5   1   6       48.10       47.30      2.61 o 
  -4   1   6      321.53      368.04      4.34 o 
  -3   1   6        4.76        5.31      0.80 o 
  -2   1   6      982.24      990.49      7.92 o 
  -1   1   6       81.12       73.70      3.26 o 
   0   1   6      746.43      791.29      7.35 o 
   1   1   6       21.08       10.77      0.77 o 
   2   1   6      295.21      336.12      4.99 o 
   3   1   6        0.05        1.21      1.06 o 
   4   1   6      350.56      362.62      5.93 o 
   5   1   6        1.94        1.37      1.16 o 
   6   1   6        0.99        1.20      1.31 o 
   7   1   6        0.90        2.69      2.00 o 
   8   1   6       16.00       14.02      2.87 o 
  -9   2   6        0.06        1.13      1.78 o 
  -8   2   6       58.36       53.81      3.53 o 
  -7   2   6       13.07       11.30      1.92 o 
  -6   2   6      321.57      321.45      6.07 o 
  -5   2   6        7.98       10.24      1.97 o 
  -4   2   6      295.84      291.42      3.75 o 
  -3   2   6      123.95      108.58      2.15 o 
  -2   2   6      454.39      462.22      4.20 o 
  -1   2   6      875.12      858.01     10.91 o 
   0   2   6     3032.54     3180.32     35.71 o 
   1   2   6     1132.21     1221.12     12.31 o 
   2   2   6     1019.69      993.61     10.07 o 
   3   2   6      163.03      186.52      2.62 o 
   4   2   6       75.01       74.92      3.03 o 
   5   2   6       25.85       28.03      2.23 o 
   6   2   6        2.58        0.81      1.36 o 
   7   2   6        6.43        5.76      1.78 o 
   8   2   6       29.78       33.08      3.92 o 
  -9   3   6       18.14       24.23      3.75 o 
  -8   3   6        2.21       -0.07      2.19 o 
  -7   3   6      246.92      245.25      8.28 o 
  -6   3   6       94.81       78.81      3.51 o 
  -5   3   6       34.08       31.68      2.94 o 
  -4   3   6       10.43       18.62      1.23 o 
  -3   3   6      213.51      228.21      3.77 o 
  -2   3   6       58.25       54.53      4.41 o 
  -1   3   6       27.99       27.98      2.31 o 
   0   3   6      712.47      734.88     12.16 o 
   1   3   6       25.00       25.18      1.48 o 
   2   3   6       18.01       18.21      1.56 o 
   3   3   6      192.27      197.52      5.49 o 
   4   3   6      132.81      125.50      3.76 o 
   5   3   6        0.01        1.14      1.83 o 
   6   3   6        2.41        0.68      1.48 o 
   7   3   6        0.08       -0.78      1.50 o 
   8   3   6        8.00       15.93      3.13 o 
  -8   4   6      446.48      450.71     10.98 o 
  -7   4   6      221.89      254.63     11.08 o 
  -6   4   6       99.33       86.09      6.03 o 
  -5   4   6       24.80       19.36      4.95 o 
  -4   4   6       81.83       90.40      4.35 o 
  -3   4   6       91.83      102.80      2.84 o 
  -2   4   6        6.27        8.82      1.41 o 
  -1   4   6      273.90      263.33      6.23 o 
   0   4   6      224.93      230.37      5.80 o 
   1   4   6      231.55      238.29      5.16 o 
   2   4   6      542.13      551.34      8.64 o 
   3   4   6       43.55       38.47      2.44 o 
   4   4   6      286.77      277.17      7.62 o 
   5   4   6       10.14        9.41      2.14 o 
   6   4   6       16.39       16.78      2.79 o 
   7   4   6        9.40        8.14      2.06 o 
  -8   5   6        6.43        5.54      3.56 o 
  -7   5   6       65.10       59.66      4.95 o 
  -6   5   6        9.18        9.60      2.38 o 
  -5   5   6       28.61       25.78      3.08 o 
  -4   5   6       76.28       75.11      3.99 o 
  -3   5   6       30.60       34.38      2.15 o 
  -2   5   6      777.72      793.61     10.00 o 
  -1   5   6      756.36      767.91     14.64 o 
   0   5   6       18.55       17.64      2.52 o 
   1   5   6       11.67       16.01      5.05 o 
   2   5   6       11.02       10.19      2.23 o 
   3   5   6       19.66       20.90      2.06 o 
   4   5   6       31.78       29.28      2.95 o 
   5   5   6       24.49       21.48      3.66 o 
   6   5   6       70.96       77.41      5.09 o 
   7   5   6        3.62        5.12      1.98 o 
  -7   6   6       80.76       79.36      5.38 o 
  -6   6   6       96.65       97.95      5.80 o 
  -5   6   6       31.45       29.70      3.76 o 
  -4   6   6       20.52       18.84      2.36 o 
  -3   6   6      213.87      218.41      5.28 o 
  -2   6   6      148.93      147.32      5.23 o 
  -1   6   6     1327.47     1327.16     18.26 o 
   0   6   6       86.39       76.49     12.07 o 
   1   6   6      111.98      118.60      5.10 o 
   2   6   6      145.23      141.70      5.66 o 
   3   6   6      197.66      186.58      6.64 o 
   4   6   6      423.09      391.35     14.64 o 
   5   6   6        2.30        6.73      3.36 o 
   6   6   6        2.71        1.98      3.36 o 
  -6   7   6       32.52       30.42      3.78 o 
  -5   7   6       10.54       15.41      2.93 o 
  -4   7   6        0.63        0.42      1.67 o 
  -3   7   6      113.86      101.02      4.97 o 
  -2   7   6       61.81       57.02      4.19 o 
  -1   7   6       11.47        9.78      3.46 o 
   0   7   6       50.72       52.61      4.13 o 
   1   7   6        8.62       11.47      2.59 o 
   2   7   6       20.82       16.24      2.97 o 
   3   7   6        0.00       -0.20      1.85 o 
   4   7   6       43.16       38.98      6.13 o 
   5   7   6      220.46      233.46     12.46 o 
  -4   8   6        0.00        1.10      1.99 o 
  -3   8   6       20.57       33.54      3.92 o 
  -2   8   6       94.13      112.77      8.11 o 
  -1   8   6       42.52       49.32      4.33 o 
   0   8   6       18.01       19.27      6.83 o 
   1   8   6       23.66       23.82      3.49 o 
   2   8   6       14.60       14.66      3.01 o 
   3   8   6        2.33        3.11      3.86 o 
  -9   1   7        4.89        2.16      1.97 o 
  -8   1   7        1.94        1.19      1.52 o 
  -7   1   7      678.61      658.01     12.58 o 
  -6   1   7      141.80      120.60      3.84 o 
  -5   1   7      327.45      315.26      4.28 o 
  -4   1   7      235.37      236.11      4.62 o 
  -3   1   7        8.46       12.05      1.02 o 
  -2   1   7        1.90        0.91      0.72 o 
  -1   1   7       60.29       63.27      1.84 o 
   0   1   7        4.82        8.01      0.90 o 
   1   1   7      102.48      103.04      1.57 o 
   2   1   7       45.55       66.26      2.79 o 
   3   1   7        4.16        7.83      1.51 o 
   4   1   7       37.16       34.50      2.58 o 
   5   1   7      110.39      109.00      4.00 o 
   6   1   7       81.95       96.24      3.98 o 
   7   1   7       13.19       15.14      2.80 o 
   8   1   7       15.98       24.18      5.24 o 
  -9   2   7       17.31       17.90      2.63 o 
  -8   2   7        1.62       -0.26      1.85 o 
  -7   2   7       12.79       10.91      1.85 o 
  -6   2   7        2.39       -0.27      1.43 o 
  -5   2   7       28.03       32.84      2.27 o 
  -4   2   7      371.83      418.48      4.92 o 
  -3   2   7      131.98      126.24      2.43 o 
  -2   2   7        9.63       10.03      1.22 o 
  -1   2   7      331.90      332.60      6.16 o 
   0   2   7      436.48      500.90      9.83 o 
   1   2   7      144.91      151.28      3.19 o 
   2   2   7       46.58       44.29      1.98 o 
   3   2   7        6.59       10.05      1.32 o 
   4   2   7      101.74      103.33      3.49 o 
   5   2   7       17.33       17.40      2.05 o 
   6   2   7       54.40       44.86      4.65 o 
   7   2   7       18.10       21.83      2.53 o 
   8   2   7        0.07       -0.57      2.08 o 
  -9   3   7        7.52       10.04      3.01 o 
  -8   3   7      209.05      194.60      7.20 o 
  -7   3   7      283.90      282.28      8.11 o 
  -6   3   7       20.03       20.43      3.09 o 
  -5   3   7      142.99      127.32      4.87 o 
  -4   3   7        9.46       12.49      1.13 o 
  -3   3   7       44.74       44.91      2.31 o 
  -2   3   7       86.70       85.76      2.87 o 
  -1   3   7        1.06        2.46      1.32 o 
   0   3   7        5.73       12.35      1.00 o 
   1   3   7      241.40      247.25      4.13 o 
   2   3   7      477.65      472.39      6.60 o 
   3   3   7      208.90      200.87      6.31 o 
   4   3   7      857.67      827.09     10.29 o 
   5   3   7        7.41        7.47      1.63 o 
   6   3   7      212.46      210.92      6.90 o 
   7   3   7       13.69       15.54      2.40 o 
   8   3   7        1.02        3.33      2.42 o 
  -8   4   7      165.68      179.52     11.67 o 
  -7   4   7       91.56       84.78      7.72 o 
  -6   4   7      214.29      183.55      6.30 o 
  -5   4   7      198.24      185.22     18.50 o 
  -4   4   7       38.46       37.37      3.46 o 
  -3   4   7       35.13       36.67      2.13 o 
  -2   4   7       73.61       72.50      2.97 o 
  -1   4   7      214.66      197.75      6.63 o 
   0   4   7        2.27       -0.18      1.68 o 
   1   4   7      141.45      131.34      5.60 o 
   2   4   7      258.99      270.23      5.01 o 
   3   4   7     1501.66     1470.59     15.08 o 
   4   4   7      631.45      600.93      8.66 o 
   5   4   7        8.20        6.86      2.02 o 
   6   4   7        2.75        5.87      2.14 o 
   7   4   7        0.58       -0.56      1.68 o 
  -8   5   7        0.27        1.91      2.31 o 
  -7   5   7       36.05       41.59      4.25 o 
  -6   5   7        6.12        8.95      2.51 o 
  -5   5   7      445.76      429.61      9.72 o 
  -4   5   7        0.35        2.50      1.53 o 
  -3   5   7      447.33      434.63      6.29 o 
  -2   5   7       68.79       68.92      3.89 o 
  -1   5   7        2.72        9.28      6.03 o 
   0   5   7      179.05      184.39      5.80 o 
   1   5   7       11.20       13.36      2.38 o 
   2   5   7       31.87       28.99      3.15 o 
   3   5   7       23.15       24.62      3.15 o 
   4   5   7      410.07      388.39      9.64 o 
   5   5   7       16.19       14.05      4.15 o 
   6   5   7      182.54      188.95     10.49 o 
  -7   6   7       27.23       29.54      3.91 o 
  -6   6   7        0.00        0.01      1.88 o 
  -5   6   7        0.22        2.27      2.02 o 
  -4   6   7       20.13       23.69      5.07 o 
  -3   6   7      721.31      731.57     14.34 o 
  -2   6   7     2173.11     2123.96     25.52 o 
  -1   6   7       93.60       86.93      4.41 o 
   0   6   7        5.01        2.77      1.96 o 
   1   6   7       25.52       26.12      3.15 o 
   2   6   7       10.54        8.86      2.45 o 
   3   6   7       26.17       30.25      3.63 o 
   4   6   7      103.49      104.73      5.86 o 
   5   6   7        9.30        8.90      3.76 o 
   6   6   7        0.02        0.79      3.17 o 
  -6   7   7        2.39        2.62      2.57 o 
  -5   7   7       31.92       39.29      4.20 o 
  -4   7   7        5.86        4.03      1.99 o 
  -3   7   7      118.66      104.17      7.22 o 
  -2   7   7       70.81       70.65      4.69 o 
  -1   7   7       18.34       17.27      4.35 o 
   0   7   7        1.67        0.07      1.74 o 
   1   7   7       31.95       32.25      4.45 o 
   2   7   7        8.17       12.38      2.73 o 
   3   7   7       23.12       21.75      3.49 o 
   4   7   7       39.97       47.68      6.73 o 
   5   7   7        4.53        5.14      3.76 o 
  -4   8   7       40.93       43.07      4.61 o 
  -3   8   7       39.35       33.21      4.05 o 
  -2   8   7      640.32      597.89     12.58 o 
  -1   8   7       87.61       74.79      7.02 o 
   0   8   7       36.65       44.61      4.65 o 
   1   8   7       87.50       93.47      6.07 o 
   2   8   7       78.14       71.78      5.59 o 
   3   8   7       13.43       15.62      3.29 o 
  -9   0   8        6.81       16.03      4.15 o 
  -8   0   8       55.75       51.84      5.74 o 
  -7   0   8       93.11       84.68      5.94 o 
  -6   0   8      129.53      125.44      6.33 o 
  -5   0   8      204.09      204.97      7.52 o 
  -4   0   8      236.39      254.78      5.89 o 
  -3   0   8      284.02      269.34      8.80 o 
  -2   0   8     1574.27     1526.40     14.55 o 
  -1   0   8     1702.76     1832.77     19.25 o 
   0   0   8     6411.22     6745.91     49.21 o 
   1   0   8       32.82       46.74      2.77 o 
   2   0   8      200.20      183.01      4.21 o 
   3   0   8        1.32        1.78      2.37 o 
   4   0   8        2.74        4.97      1.94 o 
   5   0   8        3.35        7.88      2.28 o 
   6   0   8        6.68        6.43      2.10 o 
   7   0   8        5.48       10.68      3.56 o 
   8   0   8        8.02       16.03      4.35 o 
  -9   1   8       84.10       91.32      5.67 o 
  -8   1   8       13.98       11.74      4.27 o 
  -7   1   8      190.94      177.67      4.92 o 
  -6   1   8        7.15        3.48      1.45 o 
  -5   1   8       34.10       32.96      2.49 o 
  -4   1   8       73.79       78.28      2.28 o 
  -3   1   8      220.30      217.18      3.40 o 
  -2   1   8       45.24       49.04      1.59 o 
  -1   1   8       15.02       13.48      1.29 o 
   0   1   8       38.32       39.44      1.50 o 
   1   1   8       14.73       13.64      1.66 o 
   2   1   8        0.56        0.47      1.01 o 
   3   1   8       21.46       23.25      1.72 o 
   4   1   8       20.69       17.10      2.01 o 
   5   1   8       50.11       39.76      3.26 o 
   6   1   8       50.74       41.22      2.57 o 
   7   1   8        2.10        0.17      1.88 o 
   8   1   8        0.06       -1.23      2.02 o 
  -9   2   8        4.97        2.48      2.42 o 
  -8   2   8       18.46       21.83      2.55 o 
  -7   2   8       70.14       56.37      3.35 o 
  -6   2   8      210.18      187.68      4.68 o 
  -5   2   8       79.30       92.45      3.20 o 
  -4   2   8      457.10      507.66      5.68 o 
  -3   2   8        4.05        0.56      0.76 o 
  -2   2   8      211.76      196.11      3.52 o 
  -1   2   8      552.23      599.85      9.09 o 
   0   2   8       15.81       23.17      1.30 o 
   1   2   8      910.86      953.12     12.81 o 
   2   2   8       89.85       82.00      2.53 o 
   3   2   8     1312.97     1283.93     11.54 o 
   4   2   8       36.82       29.72      2.46 o 
   5   2   8      133.18      118.42      5.15 o 
   6   2   8      411.21      371.50     12.88 o 
   7   2   8       14.74       15.18      2.36 o 
   8   2   8        1.91       -0.05      2.19 o 
  -9   3   8        0.12       -0.20      2.38 o 
  -8   3   8        8.05       14.05      2.94 o 
  -7   3   8       23.00       18.70      3.01 o 
  -6   3   8       35.90       33.83      3.43 o 
  -5   3   8       57.87       56.71      5.14 o 
  -4   3   8        6.00        8.98      2.13 o 
  -3   3   8       89.89       92.54      2.79 o 
  -2   3   8       30.49       33.69      2.21 o 
  -1   3   8       82.56       81.67      4.25 o 
   0   3   8        1.75        0.48      0.69 o 
   1   3   8        0.02        0.02      1.07 o 
   2   3   8      203.17      215.43      4.41 o 
   3   3   8       30.92       33.65      4.03 o 
   4   3   8       40.31       43.15      2.77 o 
   5   3   8       42.19       41.74      2.85 o 
   6   3   8        0.00       -1.14      1.44 o 
   7   3   8       13.02       10.40      2.26 o 
  -8   4   8       33.80       30.60      3.85 o 
  -7   4   8       35.72       37.39      3.83 o 
  -6   4   8      245.75      215.54     15.53 o 
  -5   4   8      121.57      128.18      8.01 o 
  -4   4   8      100.40       95.24      3.79 o 
  -3   4   8      452.93      442.38      6.17 o 
  -2   4   8       10.49       10.97      2.57 o 
  -1   4   8      131.76      129.11      4.69 o 
   0   4   8      595.54      574.93     10.14 o 
   1   4   8       25.47       24.28      2.79 o 
   2   4   8      252.62      263.86      4.97 o 
   3   4   8      738.99      713.07     14.40 o 
   4   4   8      287.36      264.85      5.01 o 
   5   4   8       63.35       63.57      4.37 o 
   6   4   8        0.02        0.62      1.76 o 
   7   4   8        0.05       -1.55      1.55 o 
  -8   5   8      210.80      226.29      8.18 o 
  -7   5   8       61.95       63.54      5.14 o 
  -6   5   8        0.53        0.49      1.80 o 
  -5   5   8        0.52        0.12      1.88 o 
  -4   5   8        2.56        3.92      1.62 o 
  -3   5   8       34.50       33.02      2.26 o 
  -2   5   8      158.42      158.72      9.10 o 
  -1   5   8       68.29       61.63      3.99 o 
   0   5   8      162.26      157.30      5.74 o 
   1   5   8       94.42       90.67      4.55 o 
   2   5   8       62.14       49.55      3.99 o 
   3   5   8      125.56      121.86      5.52 o 
   4   5   8       16.93       13.73      2.87 o 
   5   5   8       13.21       10.68      3.96 o 
   6   5   8        7.81       10.88      4.15 o 
  -7   6   8       32.64       33.78      7.52 o 
  -6   6   8        3.17        6.42      2.37 o 
  -5   6   8       69.43       67.17      4.90 o 
  -4   6   8        0.08        1.40      1.59 o 
  -3   6   8      204.59      203.74      5.67 o 
  -2   6   8      287.10      284.35      7.52 o 
  -1   6   8      154.35      156.54     11.28 o 
   0   6   8       67.45       60.07      6.03 o 
   1   6   8      165.68      149.36      5.80 o 
   2   6   8       10.97        7.41      2.45 o 
   3   6   8       10.43       13.50      2.73 o 
   4   6   8        1.39       -0.97      2.17 o 
   5   6   8        1.27        2.77      3.36 o 
  -5   7   8        2.03       -2.08      2.08 o 
  -4   7   8       12.30       13.37      2.36 o 
  -3   7   8        6.51        6.29      2.61 o 
  -2   7   8      199.12      178.24      6.92 o 
  -1   7   8      104.76       99.37      5.01 o 
   0   7   8       14.76       19.15      3.26 o 
   1   7   8       50.75       47.51      7.32 o 
   2   7   8        5.80        5.14      2.31 o 
   3   7   8        0.15        3.11      2.77 o 
   4   7   8       48.18       46.89      6.73 o 
  -4   8   8        3.00        2.74      2.61 o 
  -3   8   8       23.05       31.91      4.05 o 
  -2   8   8      510.67      453.08     15.83 o 
  -1   8   8      264.02      250.74      8.24 o 
   0   8   8       75.73       75.62      5.46 o 
   1   8   8       85.66      100.84      6.42 o 
   2   8   8        0.32       -2.87      2.87 o 
  -9   1   9       16.36       17.49      3.06 o 
  -8   1   9      101.85      108.16      6.68 o 
  -7   1   9      331.66      318.31      6.58 o 
  -6   1   9       65.19       68.20      4.23 o 
  -5   1   9       41.75       31.34      1.88 o 
  -4   1   9        8.99       10.22      1.23 o 
  -3   1   9      173.66      181.94      3.89 o 
  -2   1   9       16.16       18.78      1.41 o 
  -1   1   9      149.35      148.29      2.79 o 
   0   1   9      116.56      125.69      2.49 o 
   1   1   9      121.91      116.09      1.92 o 
   2   1   9       90.01      108.54      3.35 o 
   3   1   9      425.64      406.67      5.64 o 
   4   1   9      308.33      294.72      6.05 o 
   5   1   9       10.11        6.16      1.45 o 
   6   1   9       90.69      108.03      3.66 o 
   7   1   9        0.18        2.46      2.14 o 
  -9   2   9        1.93        0.43      2.37 o 
  -8   2   9       19.13       18.24      5.34 o 
  -7   2   9      103.76       84.29      5.92 o 
  -6   2   9      214.50      185.23      6.66 o 
  -5   2   9       19.86       20.87      1.93 o 
  -4   2   9       57.71       56.59      3.51 o 
  -3   2   9       75.29       70.67      2.83 o 
  -2   2   9        0.00       -1.20      1.20 o 
  -1   2   9      635.05      621.12      7.28 o 
   0   2   9        0.48        0.07      0.68 o 
   1   2   9        1.17        2.36      1.52 o 
   2   2   9       84.03       82.66      2.65 o 
   3   2   9     1667.20     1624.32     13.93 o 
   4   2   9      107.33       97.07      3.63 o 
   5   2   9      247.98      235.20      5.51 o 
   6   2   9        0.70        0.61      1.52 o 
   7   2   9        0.12        1.34      1.71 o 
  -8   3   9       59.74       96.16      8.51 o 
  -7   3   9      125.55      130.20      5.80 o 
  -6   3   9       96.59       83.96      5.09 o 
  -5   3   9      727.48      699.93     12.31 o 
  -4   3   9       17.05       16.26      1.80 o 
  -3   3   9      625.22      578.45      7.03 o 
  -2   3   9       56.82       54.41      3.26 o 
  -1   3   9        2.82        3.12      3.36 o 
   0   3   9        6.30        8.44      1.52 o 
   1   3   9        0.81        0.17      1.05 o 
   2   3   9        9.06       10.46      1.53 o 
   3   3   9      197.39      177.35      3.89 o 
   4   3   9      137.25      131.72      4.14 o 
   5   3   9       85.27       80.77      5.68 o 
   6   3   9      149.07      136.39      5.83 o 
   7   3   9        2.17        3.95      1.86 o 
  -8   4   9       15.01       15.71      3.56 o 
  -7   4   9       31.57       44.12      4.27 o 
  -6   4   9        0.17       -2.47      2.47 o 
  -5   4   9        0.46        2.57      2.08 o 
  -4   4   9      531.76      530.36     10.49 o 
  -3   4   9     1585.91     1545.01     13.98 o 
  -2   4   9      284.50      273.78      8.11 o 
  -1   4   9        0.08       -1.09      3.07 o 
   0   4   9       18.03       16.64      2.52 o 
   1   4   9        1.05       -0.40      1.78 o 
   2   4   9        9.42        7.05      2.17 o 
   3   4   9       55.89       57.81      4.27 o 
   4   4   9       25.61       27.48      2.26 o 
   5   4   9       90.80       89.56     11.08 o 
   6   4   9        0.08       -0.88      1.80 o 
  -7   5   9        9.38       11.28      2.87 o 
  -6   5   9        6.09        4.98      2.87 o 
  -5   5   9       90.50       84.09      5.38 o 
  -4   5   9        5.15        5.58      1.84 o 
  -3   5   9       85.27       75.11      3.10 o 
  -2   5   9        5.45        5.50      1.85 o 
  -1   5   9       32.11       29.10      3.01 o 
   0   5   9        3.52        4.48      1.98 o 
   1   5   9        5.53        5.79      2.08 o 
   2   5   9       71.84       74.24      4.90 o 
   3   5   9        2.64        1.04      3.46 o 
   4   5   9      138.19      145.52      5.85 o 
   5   5   9        9.28       11.67      4.15 o 
   6   5   9       58.80       54.61      7.32 o 
  -6   6   9       57.48       64.20     11.77 o 
  -5   6   9       11.14       13.15      2.85 o 
  -4   6   9        1.22        3.11      1.80 o 
  -3   6   9      111.97      115.42      5.59 o 
  -2   6   9        0.64        0.01      2.28 o 
  -1   6   9      155.42      155.91      5.87 o 
   0   6   9       22.98       15.57      3.17 o 
   1   6   9      468.06      427.21     16.32 o 
   2   6   9      235.84      223.45      7.41 o 
   3   6   9       46.88       39.77      3.99 o 
   4   6   9        0.07       -0.78      2.02 o 
   5   6   9       28.66       32.65      5.94 o 
  -5   7   9        5.15       -0.30      2.37 o 
  -4   7   9       66.29       77.14      9.69 o 
  -3   7   9       29.56       21.28      3.43 o 
  -2   7   9      242.66      224.03      7.26 o 
  -1   7   9       51.55       54.47     11.48 o 
   0   7   9       51.11       54.25      4.48 o 
   1   7   9       19.00       24.96      4.65 o 
   2   7   9       61.20       50.41      5.74 o 
   3   7   9        0.68        1.28      2.08 o 
   4   7   9       50.42       49.68      5.04 o 
  -3   8   9      235.92      221.22      8.32 o 
  -2   8   9      214.63      212.29     11.08 o 
  -1   8   9       33.60       28.69      4.55 o 
   0   8   9       44.25       47.05      4.59 o 
   1   8   9      112.76      112.98     12.56 o 
  -9   0  10       69.82       61.94      5.21 o 
  -8   0  10       84.20       69.25      5.13 o 
  -7   0  10      721.04      634.29     15.93 o 
  -6   0  10      122.41      105.79      4.79 o 
  -5   0  10       34.69       41.41      2.59 o 
  -4   0  10       20.73       31.81      2.79 o 
  -3   0  10       54.90       54.91      2.91 o 
  -2   0  10      328.09      321.29      6.48 o 
  -1   0  10      283.56      322.96     20.87 o 
   0   0  10      245.02      244.45      4.19 o 
   1   0  10      516.40      516.45      8.31 o 
   2   0  10     1829.57     1691.74     18.87 o 
   3   0  10     2572.40     2558.80     41.35 o 
   4   0  10        0.43        1.98      2.77 o 
   5   0  10       45.95       48.28      4.13 o 
   6   0  10      121.48      123.35      5.52 o 
   7   0  10       64.36       75.78      7.91 o 
  -9   1  10       11.45       11.30      2.44 o 
  -8   1  10        7.56       12.72      3.60 o 
  -7   1  10        2.70        4.12      1.67 o 
  -6   1  10       20.75       21.84      2.20 o 
  -5   1  10       24.26       21.63      1.68 o 
  -4   1  10        4.32        4.67      1.48 o 
  -3   1  10      124.39      120.99      3.55 o 
  -2   1  10       20.79       15.74      1.71 o 
  -1   1  10      117.54      136.22      3.02 o 
   0   1  10       72.72       69.58      2.11 o 
   1   1  10        8.04        5.74      0.91 o 
   2   1  10       26.17       27.18      2.81 o 
   3   1  10       35.94       33.34      2.50 o 
   4   1  10       15.26       19.96      2.27 o 
   5   1  10        5.84        2.81      1.71 o 
   6   1  10        0.28        1.02      1.48 o 
   7   1  10        8.99        5.80      2.59 o 
  -9   2  10        0.10       -2.28      2.28 o 
  -8   2  10        5.49        6.44      2.47 o 
  -7   2  10      224.88      215.45      7.18 o 
  -6   2  10        6.94        4.43      2.08 o 
  -5   2  10      141.64      139.20      3.94 o 
  -4   2  10      729.69      729.87      8.37 o 
  -3   2  10      325.01      321.29      4.46 o 
  -2   2  10      147.03      128.87      3.51 o 
  -1   2  10     1162.75     1200.54     11.74 o 
   0   2  10      830.14      808.68      8.80 o 
   1   2  10      132.99      130.33      3.89 o 
   2   2  10      162.89      157.20      3.60 o 
   3   2  10      785.43      737.24      8.39 o 
   4   2  10        0.95        0.35      1.36 o 
   5   2  10       35.19       36.45      2.93 o 
   6   2  10        0.95        0.48      1.79 o 
   7   2  10        0.17        2.40      1.86 o 
  -8   3  10       30.45       38.10      4.11 o 
  -7   3  10       13.69       17.64      3.01 o 
  -6   3  10       26.75       25.48      3.21 o 
  -5   3  10       83.51       89.41      7.12 o 
  -4   3  10       50.21       54.80      2.83 o 
  -3   3  10       34.06       31.73      2.15 o 
  -2   3  10       43.03       40.83      2.62 o 
  -1   3  10        6.18        9.23      1.42 o 
   0   3  10       16.32       12.36      2.14 o 
   1   3  10      141.80      127.81      4.06 o 
   2   3  10      141.66      139.48      3.43 o 
   3   3  10      398.54      397.43      6.63 o 
   4   3  10        1.87        0.51      1.41 o 
   5   3  10       12.17        8.92      2.38 o 
   6   3  10        0.09       -2.62      3.17 o 
   7   3  10       29.81       30.70      3.22 o 
  -8   4  10        1.23        1.76      2.31 o 
  -7   4  10       17.59       16.65      3.15 o 
  -6   4  10        5.85        7.85      2.23 o 
  -5   4  10      240.71      237.20      7.34 o 
  -4   4  10       72.53       76.23      5.34 o 
  -3   4  10      713.27      664.11      8.25 o 
  -2   4  10      285.74      282.75     19.29 o 
  -1   4  10       39.63       40.03      3.46 o 
   0   4  10      221.64      222.78      6.57 o 
   1   4  10        9.18        8.41      2.17 o 
   2   4  10      228.69      244.16     16.22 o 
   3   4  10        0.41        0.30      1.46 o 
   4   4  10        0.00       -0.95      1.55 o 
   5   4  10      245.43      223.37     11.28 o 
   6   4  10      136.24      127.02      9.10 o 
  -7   5  10       30.34       28.95      5.54 o 
  -6   5  10        0.55        3.54      2.17 o 
  -5   5  10       38.68       50.36      8.01 o 
  -4   5  10       49.49       42.81      3.27 o 
  -3   5  10      152.97      149.48     12.37 o 
  -2   5  10        0.00       -0.94      1.52 o 
  -1   5  10       52.63       52.06      3.92 o 
   0   5  10       65.34       49.63      3.91 o 
   1   5  10      134.51      116.14      5.17 o 
   2   5  10       18.36       15.58      4.06 o 
   3   5  10       18.45       23.90      7.02 o 
   4   5  10        0.95        1.08      1.73 o 
   5   5  10       14.24       17.61      4.75 o 
  -6   6  10        6.48        3.84      2.59 o 
  -5   6  10       41.87       45.42      4.27 o 
  -4   6  10       36.69       36.43      3.27 o 
  -3   6  10        1.09       -0.07      2.08 o 
  -2   6  10      107.74      104.15      6.73 o 
  -1   6  10       20.17       14.85      3.07 o 
   0   6  10      325.17      283.15      8.11 o 
   1   6  10        5.48        3.38      2.04 o 
   2   6  10       49.46       56.36      4.61 o 
   3   6  10       92.23       91.92      9.00 o 
   4   6  10        1.02        0.12      2.31 o 
  -5   7  10        8.38       13.84      5.34 o 
  -4   7  10        8.15       13.29      3.29 o 
  -3   7  10       99.90      109.45      7.62 o 
  -2   7  10        0.03        0.11      3.96 o 
  -1   7  10       76.83       69.92      5.01 o 
   0   7  10        5.72       12.36      2.70 o 
   1   7  10        8.43        9.29      3.36 o 
   2   7  10       48.16       46.22      8.11 o 
   3   7  10        0.74        5.42      2.59 o 
  -2   8  10       60.54       62.32      7.52 o 
  -1   8  10       19.07       13.88      4.95 o 
   0   8  10       28.95       27.47      3.77 o 
  -9   1  11       23.66       26.85      3.99 o 
  -8   1  11       57.16       66.98      4.03 o 
  -7   1  11        1.19        1.73      1.78 o 
  -6   1  11      425.82      416.50      8.67 o 
  -5   1  11       27.39       26.03      2.00 o 
  -4   1  11      276.55      272.62      4.08 o 
  -3   1  11       36.26       28.14      1.87 o 
  -2   1  11      112.49      104.29      3.22 o 
  -1   1  11      238.55      259.71      3.72 o 
   0   1  11       52.93       53.05      2.04 o 
   1   1  11       26.15       26.15      2.18 o 
   2   1  11      597.68      603.22      9.19 o 
   3   1  11     1099.09     1079.63     12.57 o 
   4   1  11       20.33       19.42      2.32 o 
   5   1  11      139.93      146.23      7.13 o 
   6   1  11       69.56       86.95      3.78 o 
   7   1  11        6.21        9.67      2.87 o 
  -8   2  11      113.19      127.19      6.07 o 
  -7   2  11       42.13       41.87      4.06 o 
  -6   2  11       15.61        7.29      2.42 o 
  -5   2  11       30.99       30.03      3.21 o 
  -4   2  11      782.64      756.71     11.63 o 
  -3   2  11     1097.09     1044.33     12.53 o 
  -2   2  11       59.75       62.89      2.59 o 
  -1   2  11      106.22      111.76      3.16 o 
   0   2  11        0.14        0.18      1.57 o 
   1   2  11        8.62       13.17      1.89 o 
   2   2  11        0.26        1.91      1.20 o 
   3   2  11        0.22       -1.26      1.26 o 
   4   2  11        0.26        0.55      1.48 o 
   5   2  11        0.18        1.48      1.48 o 
   6   2  11       35.71       45.24      3.54 o 
   7   2  11       20.93       29.17      5.06 o 
  -8   3  11       64.08       64.86      5.31 o 
  -7   3  11       46.89       47.08      4.27 o 
  -6   3  11       70.16       71.69      9.99 o 
  -5   3  11       36.47       26.76      5.64 o 
  -4   3  11       57.09       53.62      2.97 o 
  -3   3  11       33.52       36.46      2.34 o 
  -2   3  11        6.48        8.79      1.80 o 
  -1   3  11        0.44       -1.20      1.60 o 
   0   3  11        0.47       -0.46      3.17 o 
   1   3  11       60.66       62.01      4.08 o 
   2   3  11        0.20        0.53      1.08 o 
   3   3  11       11.46        9.28      1.49 o 
   4   3  11      194.04      178.39      5.09 o 
   5   3  11        0.07        0.77      1.63 o 
   6   3  11       54.45       56.97      7.12 o 
  -8   4  11       40.93       37.06      9.40 o 
  -7   4  11       36.17       33.71      7.42 o 
  -6   4  11       48.50       42.84      8.31 o 
  -5   4  11        0.48        3.32      2.02 o 
  -4   4  11        0.51       -1.23      1.80 o 
  -3   4  11       66.74       69.17     10.01 o 
  -2   4  11      203.70      209.41      8.61 o 
  -1   4  11      321.42      347.53      8.25 o 
   0   4  11      194.04      162.26      6.33 o 
   1   4  11      101.23      100.28      7.22 o 
   2   4  11        0.04       -0.20      1.74 o 
   3   4  11       64.74       58.77      3.64 o 
   4   4  11       82.00       85.94      5.89 o 
   5   4  11       96.68       96.95      9.10 o 
   6   4  11      121.94      139.09      9.50 o 
  -7   5  11       13.57       10.41      2.85 o 
  -6   5  11       51.26       47.09      4.48 o 
  -5   5  11       36.21       27.30      3.49 o 
  -4   5  11       18.07       14.82      2.42 o 
  -3   5  11        6.09        7.81      1.89 o 
  -2   5  11       10.61        7.50      2.67 o 
  -1   5  11       19.50       18.55      2.73 o 
   0   5  11        0.11        1.28      1.88 o 
   1   5  11       25.81       25.78      3.21 o 
   2   5  11       75.43       80.92      5.37 o 
   3   5  11        0.47        1.91      2.17 o 
   4   5  11        8.34        5.48      2.06 o 
   5   5  11      118.48      136.52      9.69 o 
  -6   6  11       35.81       35.82      4.27 o 
  -5   6  11      145.51      150.13      7.62 o 
  -4   6  11      112.73      113.66      6.22 o 
  -3   6  11       87.43       88.93      5.80 o 
  -2   6  11        4.72        3.58      2.00 o 
  -1   6  11        0.00        2.97      1.96 o 
   0   6  11      157.50      141.93     13.85 o 
   1   6  11        2.35       -1.73      1.74 o 
   2   6  11       19.99       15.49      3.01 o 
   3   6  11        8.70        9.31      2.79 o 
   4   6  11       13.71       11.38      3.22 o 
  -4   7  11       23.59       25.56      4.25 o 
  -3   7  11        1.21        5.47      2.66 o 
  -2   7  11       35.30       29.25      3.69 o 
  -1   7  11        3.51        3.65      3.26 o 
   0   7  11      124.97      109.53      6.11 o 
   1   7  11       53.24       44.02      4.48 o 
   2   7  11        0.42       -1.19      4.15 o 
  -8   0  12        8.70        5.29      2.60 o 
  -7   0  12      206.03      195.20      6.79 o 
  -6   0  12      113.78      111.22      4.98 o 
  -5   0  12        0.75        0.34      1.27 o 
  -4   0  12     2768.04     2771.11     24.16 o 
  -3   0  12      218.88      224.40      6.43 o 
  -2   0  12      182.66      167.03      5.13 o 
  -1   0  12      800.00      753.92     11.17 o 
   0   0  12       14.74       17.35      1.76 o 
   1   0  12        4.39        5.14      2.77 o 
   2   0  12     2317.77     2221.26     38.38 o 
   3   0  12      719.75      665.17     17.81 o 
   4   0  12      133.47      120.29      7.91 o 
   5   0  12        3.11        5.12      3.36 o 
   6   0  12       14.77       17.52      9.30 o 
  -8   1  12        1.14       -1.17      1.95 o 
  -7   1  12       55.67       47.51      3.62 o 
  -6   1  12       70.39       75.95      3.23 o 
  -5   1  12       10.95        8.77      1.44 o 
  -4   1  12       99.24      101.69      2.71 o 
  -3   1  12      114.65      115.06      3.84 o 
  -2   1  12       18.45       17.21      1.68 o 
  -1   1  12       53.39       54.15      2.14 o 
   0   1  12        3.74        4.22      2.35 o 
   1   1  12       22.04       21.50      2.15 o 
   2   1  12      559.82      539.48     15.50 o 
   3   1  12       86.20       78.64      5.64 o 
   4   1  12       98.22       91.01      4.20 o 
   5   1  12        0.62        2.30      1.74 o 
   6   1  12       16.97       22.14      2.37 o 
  -8   2  12      146.57      129.17      6.29 o 
  -7   2  12      159.81      147.78      6.21 o 
  -6   2  12       38.10       41.54      3.85 o 
  -5   2  12        2.58        3.23      1.85 o 
  -4   2  12      598.04      571.10      7.30 o 
  -3   2  12      458.12      448.72      7.42 o 
  -2   2  12      133.88      134.66      3.44 o 
  -1   2  12       14.93       14.36      2.04 o 
   0   2  12      306.34      316.07      6.16 o 
   1   2  12       98.10       93.29      3.90 o 
   2   2  12      976.70      996.13     10.34 o 
   3   2  12       66.63       66.88      3.05 o 
   4   2  12       10.88       15.37      2.35 o 
   5   2  12      171.15      169.45      5.36 o 
   6   2  12      110.43      134.33      5.21 o 
  -8   3  12       44.66       50.84      5.14 o 
  -7   3  12        4.67        5.42      2.67 o 
  -6   3  12       33.08       32.61      3.64 o 
  -5   3  12        0.34       -1.20      1.80 o 
  -4   3  12      309.81      292.65      8.06 o 
  -3   3  12       33.59       34.97      5.35 o 
  -2   3  12        6.67        5.60      1.73 o 
  -1   3  12       14.98       20.87      2.73 o 
   0   3  12       22.50       15.83      2.57 o 
   1   3  12        1.74       -0.51      1.39 o 
   2   3  12       45.81       46.07      6.29 o 
   3   3  12       95.21       98.77      4.31 o 
   4   3  12        0.59        2.99      2.23 o 
   5   3  12        5.47        9.05      4.06 o 
   6   3  12       11.81       15.04      4.55 o 
  -7   4  12       32.86       40.36      4.27 o 
  -6   4  12        0.70        3.08      2.77 o 
  -5   4  12       10.71       13.95      2.73 o 
  -4   4  12       40.73       40.91      6.53 o 
  -3   4  12       56.49       56.24      3.40 o 
  -2   4  12        0.21        2.30      1.57 o 
  -1   4  12      571.82      564.64     10.98 o 
   0   4  12      458.94      380.78      8.94 o 
   1   4  12        2.06        0.10      2.37 o 
   2   4  12        2.61        2.26      2.08 o 
   3   4  12       45.34       50.83      3.61 o 
   4   4  12       17.15       13.94      2.46 o 
   5   4  12        3.46        6.33      3.96 o 
  -6   5  12       39.00       53.82      4.83 o 
  -5   5  12      125.06      130.59      6.02 o 
  -4   5  12       13.99       16.76      3.13 o 
  -3   5  12        1.74        0.74      1.79 o 
  -2   5  12       13.79       11.36      2.51 o 
  -1   5  12        2.12        2.63      1.88 o 
   0   5  12       20.96       24.24      3.08 o 
   1   5  12        4.54        7.70      2.67 o 
   2   5  12        1.13       -0.11      1.94 o 
   3   5  12       32.44       39.95      3.82 o 
   4   5  12       28.71       28.25      3.16 o 
  -5   6  12       16.44       18.52      3.36 o 
  -4   6  12        9.33        8.07      2.85 o 
  -3   6  12       71.35       71.83      5.43 o 
  -2   6  12       56.48       53.73      4.33 o 
  -1   6  12        4.01        4.62      2.17 o 
   0   6  12       45.13       32.55      3.78 o 
   1   6  12       21.56       15.50      2.93 o 
   2   6  12       39.41       46.10      6.13 o 
   3   6  12       78.41       81.51      5.93 o 
  -4   7  12        0.01        1.76      2.65 o 
  -3   7  12       36.67       43.16      4.95 o 
  -2   7  12        0.18        2.95      2.23 o 
  -1   7  12        5.40        5.28      2.67 o 
   0   7  12        4.53        4.35      2.45 o 
   1   7  12       46.24       37.55      7.72 o 
  -8   1  13        1.58        0.49      2.05 o 
  -7   1  13       47.59       42.87      4.28 o 
  -6   1  13      441.95      431.94     14.87 o 
  -5   1  13       28.26       29.01      1.95 o 
  -4   1  13      848.22      837.19      8.33 o 
  -3   1  13      115.91      106.67      3.25 o 
  -2   1  13        8.99       11.77      1.57 o 
  -1   1  13       37.40       45.85      2.07 o 
   0   1  13       14.80        7.34      1.44 o 
   1   1  13       66.73       64.63      5.38 o 
   2   1  13      285.54      289.26      8.18 o 
   3   1  13      290.91      271.64      8.18 o 
   4   1  13        0.38        1.53      1.64 o 
   5   1  13      120.49      126.59      4.92 o 
   6   1  13       47.03       55.95      6.71 o 
  -8   2  13        6.65        8.75      2.90 o 
  -7   2  13        0.41       -0.99      1.90 o 
  -6   2  13        0.22        2.39      2.02 o 
  -5   2  13        0.36        0.72      1.61 o 
  -4   2  13        4.98        5.72      1.44 o 
  -3   2  13        6.02        4.99      1.76 o 
  -2   2  13       26.83       28.63      2.03 o 
  -1   2  13        3.77        1.37      1.51 o 
   0   2  13      334.48      274.52      5.88 o 
   1   2  13       23.24       24.31      2.36 o 
   2   2  13      716.94      712.83      8.60 o 
   3   2  13       62.83       67.97      3.17 o 
   4   2  13        5.39        7.09      1.97 o 
   5   2  13        2.00        4.60      1.98 o 
   6   2  13      101.20      124.12      5.41 o 
  -7   3  13        8.28       11.30      2.87 o 
  -6   3  13       21.40       21.41      3.15 o 
  -5   3  13       27.82       28.00      3.43 o 
  -4   3  13        1.48        2.44      2.35 o 
  -3   3  13        7.77        5.14      1.68 o 
  -2   3  13      193.23      208.34      6.43 o 
  -1   3  13      131.24      138.23      5.31 o 
   0   3  13        0.00        1.27      1.61 o 
   1   3  13        1.30        1.42      1.57 o 
   2   3  13       43.36       40.61      3.76 o 
   3   3  13      188.70      194.14      5.58 o 
   4   3  13       10.37       15.49      3.07 o 
   5   3  13       37.56       38.35      5.34 o 
  -7   4  13       12.34       11.96      3.15 o 
  -6   4  13       37.81       48.48      4.55 o 
  -5   4  13        0.10       -0.74      3.36 o 
  -4   4  13      104.38      111.59      7.91 o 
  -3   4  13        2.61        0.67      1.59 o 
  -2   4  13      263.37      234.34      5.90 o 
  -1   4  13       24.09       16.55      2.66 o 
   0   4  13       92.65       73.19      4.83 o 
   1   4  13       51.05       61.54      4.61 o 
   2   4  13       26.42       25.10      4.06 o 
   3   4  13        2.37       -0.75      1.71 o 
   4   4  13        0.15       -0.69      2.03 o 
   5   4  13        7.26       12.07      4.55 o 
  -6   5  13       11.61       18.30      3.29 o 
  -5   5  13       29.24       23.47      5.84 o 
  -4   5  13       13.78       12.35      3.56 o 
  -3   5  13        0.32        2.23      1.67 o 
  -2   5  13       35.65       26.34      2.74 o 
  -1   5  13       24.03       16.72      2.94 o 
   0   5  13       75.11       63.48      7.72 o 
   1   5  13       66.98       75.39      5.34 o 
   2   5  13        7.63        8.01      2.52 o 
   3   5  13        0.00       -1.62      1.62 o 
   4   5  13       13.52       10.17      2.63 o 
  -5   6  13       11.32       16.03      4.75 o 
  -4   6  13        0.03        2.81      2.61 o 
  -3   6  13       16.79       12.98      4.95 o 
  -2   6  13      181.76      183.60      7.32 o 
  -1   6  13        1.06       -0.65      1.90 o 
   0   6  13       18.44       13.16      2.94 o 
   1   6  13        1.43        3.78      2.37 o 
   2   6  13        0.72        3.06      2.45 o 
   3   6  13       74.40       85.68      5.09 o 
  -2   7  13       59.00       50.25      6.92 o 
  -1   7  13        0.97        2.58      2.45 o 
   0   7  13        1.01        4.76      2.59 o 
  -8   0  14       68.65       58.96      7.72 o 
  -7   0  14        2.99        2.49      2.23 o 
  -6   0  14      104.45      102.81      4.98 o 
  -5   0  14      764.09      763.41     10.45 o 
  -4   0  14     1624.06     1595.05     24.83 o 
  -3   0  14      190.83      186.62      5.91 o 
  -2   0  14        7.39        7.29      2.00 o 
  -1   0  14      103.00      113.53     12.56 o 
   0   0  14        1.63       -1.58      2.57 o 
   1   0  14      245.17      234.85     10.49 o 
   2   0  14        0.03       -1.58      2.77 o 
   3   0  14       80.48       77.56      7.72 o 
   4   0  14       28.86       24.93      5.14 o 
   5   0  14      400.07      446.51     11.12 o 
  -8   1  14        3.61        0.49      3.85 o 
  -7   1  14       19.40       19.45      2.70 o 
  -6   1  14       56.62       56.66      3.68 o 
  -5   1  14       46.69       41.25      2.67 o 
  -4   1  14      255.69      260.59      8.08 o 
  -3   1  14       19.26       25.25      2.08 o 
  -2   1  14        7.68        9.23      1.51 o 
  -1   1  14        0.00        0.18      1.19 o 
   0   1  14      158.01      142.33      4.63 o 
   1   1  14       59.57       69.53      4.97 o 
   2   1  14      222.47      218.08      7.48 o 
   3   1  14       65.95       55.81      4.69 o 
   4   1  14       23.16       25.32      4.29 o 
   5   1  14       27.32       33.67      3.27 o 
  -7   2  14       14.63       15.04      2.79 o 
  -6   2  14       14.70       15.10      2.44 o 
  -5   2  14      217.57      226.20      6.70 o 
  -4   2  14      439.71      441.64      7.64 o 
  -3   2  14      145.71      142.49      4.24 o 
  -2   2  14        5.52        8.14      1.63 o 
  -1   2  14      743.42      675.78      9.28 o 
   0   2  14      114.30       94.06      4.78 o 
   1   2  14       73.60       70.93      3.85 o 
   2   2  14      555.71      546.80     13.49 o 
   3   2  14        6.15        6.14      2.03 o 
   4   2  14       65.46       63.33      4.43 o 
   5   2  14       22.44       31.56      3.25 o 
  -7   3  14        3.87        2.97      2.59 o 
  -6   3  14        0.59        4.75      4.85 o 
  -5   3  14       87.15       88.91      5.59 o 
  -4   3  14      176.07      172.72      9.10 o 
  -3   3  14       32.92       31.83      4.45 o 
  -2   3  14        0.39        1.36      1.54 o 
  -1   3  14       50.57       42.84      5.53 o 
   0   3  14       23.63       17.73      5.35 o 
   1   3  14        2.04        3.86      2.45 o 
   2   3  14       52.71       52.73      3.60 o 
   3   3  14        6.57       10.82      2.88 o 
   4   3  14        2.11        3.83      3.96 o 
   5   3  14       33.23       29.99      4.20 o 
  -6   4  14       22.12       34.81      4.13 o 
  -5   4  14       18.84       12.28      2.97 o 
  -4   4  14       61.05       64.70      6.92 o 
  -3   4  14       54.99       54.95      4.79 o 
  -2   4  14       22.25       20.65      2.51 o 
  -1   4  14       30.83       31.38      3.56 o 
   0   4  14       53.89       53.88      4.95 o 
   1   4  14      327.08      320.64      7.32 o 
   2   4  14      292.34      287.62      9.71 o 
   3   4  14       70.44       91.26      4.89 o 
   4   4  14        1.60        3.15      2.20 o 
  -5   5  14        0.32       -1.98      3.36 o 
  -4   5  14       24.93       25.13      5.14 o 
  -3   5  14       39.08       49.66     10.19 o 
  -2   5  14       52.52       54.92      3.72 o 
  -1   5  14       22.34       13.69      2.73 o 
   0   5  14        1.06       -0.10      1.96 o 
   1   5  14        9.42        7.60      2.59 o 
   2   5  14       58.04       56.12      4.07 o 
   3   5  14        3.60        4.09      2.18 o 
  -4   6  14        9.17       12.25      3.29 o 
  -3   6  14       52.83       80.48     12.07 o 
  -2   6  14       57.65       47.25      3.73 o 
  -1   6  14      100.83      108.41      7.52 o 
   0   6  14        5.46       -1.05      2.17 o 
   1   6  14        0.61        2.87      2.38 o 
   2   6  14        2.70        7.17      2.73 o 
  -7   1  15       50.23       47.69      3.69 o 
  -6   1  15       33.84       30.75      3.05 o 
  -5   1  15      172.14      162.08      4.34 o 
  -4   1  15      170.49      177.75      4.39 o 
  -3   1  15        3.30        2.16      1.37 o 
  -2   1  15       70.66       79.47      3.84 o 
  -1   1  15        0.59        1.76      1.57 o 
   0   1  15       91.29       89.72      3.34 o 
   1   1  15       34.81       38.19      4.06 o 
   2   1  15       13.63        9.79      2.80 o 
   3   1  15      130.79      122.43      6.21 o 
   4   1  15       43.61       50.49      3.84 o 
   5   1  15        8.16        9.69      2.66 o 
  -7   2  15       66.30       84.47      4.94 o 
  -6   2  15       43.57       55.12      3.84 o 
  -5   2  15      271.99      280.41      6.66 o 
  -4   2  15      186.54      194.35      5.24 o 
  -3   2  15       36.76       33.13      2.88 o 
  -2   2  15        7.70        9.22      2.01 o 
  -1   2  15      112.49       86.10      3.43 o 
   0   2  15        5.53        4.64      1.47 o 
   1   2  15       52.42       49.51      3.32 o 
   2   2  15        0.07        0.90      4.15 o 
   3   2  15        0.15       -2.97      2.97 o 
   4   2  15        0.00       -1.19      2.24 o 
  -7   3  15      107.15      120.18      5.54 o 
  -6   3  15       97.92      102.15      5.24 o 
  -5   3  15        9.72       13.63      2.93 o 
  -4   3  15      141.94      135.73      8.31 o 
  -3   3  15        4.66        9.37      2.45 o 
  -2   3  15        2.56        1.32      1.60 o 
  -1   3  15      167.35      146.38      5.97 o 
   0   3  15        0.07        1.68      1.67 o 
   1   3  15      469.92      457.34      8.75 o 
   2   3  15      202.95      194.61      5.82 o 
   3   3  15        0.31        3.84      2.56 o 
   4   3  15       62.71       59.48      5.38 o 
  -6   4  15        0.11       -2.03      2.17 o 
  -5   4  15       47.88       51.84      6.73 o 
  -4   4  15       44.43       38.19      5.74 o 
  -3   4  15       12.61       22.04      2.70 o 
  -2   4  15        2.41        3.15      2.15 o 
  -1   4  15       22.51       23.90      4.25 o 
   0   4  15        0.25        0.75      2.18 o 
   1   4  15      262.25      244.97      7.92 o 
   2   4  15      532.80      577.53     11.99 o 
   3   4  15      156.60      193.71      6.22 o 
  -5   5  15       56.69       62.12      7.72 o 
  -4   5  15       40.19       41.15      6.13 o 
  -3   5  15       13.71       21.60      3.61 o 
  -2   5  15       35.16       31.87      4.39 o 
  -1   5  15        8.56        3.74      2.23 o 
   0   5  15       20.49       25.24      3.57 o 
   1   5  15        1.31       -1.96      1.96 o 
   2   5  15       26.38       29.09      3.30 o 
  -3   6  15      207.94      225.44      8.66 o 
  -2   6  15      130.03      131.41      5.44 o 
  -1   6  15        8.20       11.92      3.01 o 
   0   6  15        0.93        1.20      2.42 o 
  -7   0  16       29.57       37.00      6.33 o 
  -6   0  16       16.33       16.42      4.55 o 
  -5   0  16       11.48       14.61      2.93 o 
  -4   0  16       65.43       78.04      4.95 o 
  -3   0  16      314.25      306.09      7.97 o 
  -2   0  16      153.62      139.68      8.51 o 
  -1   0  16     1317.03     1131.50     25.72 o 
   0   0  16      104.11       82.90      7.91 o 
   1   0  16        0.63        5.14      3.36 o 
   2   0  16       86.86       71.82      7.52 o 
   3   0  16       15.99       19.79      4.95 o 
   4   0  16        5.50        5.94      3.96 o 
  -7   1  16       43.61       47.16      3.84 o 
  -6   1  16       46.62       56.24      3.79 o 
  -5   1  16       75.56       87.36      4.49 o 
  -4   1  16        8.32        9.00      1.74 o 
  -3   1  16       48.85       50.17      5.99 o 
  -2   1  16        5.10        5.26      1.81 o 
  -1   1  16       16.66       13.00      3.20 o 
   0   1  16       16.96       19.83      5.05 o 
   1   1  16        5.00        2.00      3.17 o 
   2   1  16        0.28        0.02      2.17 o 
   3   1  16       12.89       15.09      3.46 o 
   4   1  16       22.56       21.97      3.73 o 
  -6   2  16       35.99       39.60      3.53 o 
  -5   2  16      485.97      500.16     12.92 o 
  -4   2  16      216.15      232.31      6.08 o 
  -3   2  16       15.61       14.88      2.35 o 
  -2   2  16        6.55        5.97      2.76 o 
  -1   2  16       36.74       38.14      2.67 o 
   0   2  16       10.08        9.36      1.80 o 
   1   2  16       72.68       82.80      5.88 o 
   2   2  16      138.90      166.97      7.20 o 
   3   2  16       85.25       86.58      6.22 o 
   4   2  16      125.17      139.83      7.00 o 
  -6   3  16        5.55        2.82      2.65 o 
  -5   3  16       15.34       16.42      4.55 o 
  -4   3  16       52.89       62.32      6.92 o 
  -3   3  16        3.98        4.35      2.10 o 
  -2   3  16       13.16       12.83      2.09 o 
  -1   3  16        0.20       -0.28      1.44 o 
   0   3  16       23.46       21.21      2.68 o 
   1   3  16      145.65      140.12      5.06 o 
   2   3  16       21.76       17.85      5.05 o 
   3   3  16       28.52       30.32      7.12 o 
  -5   4  16      295.11      285.30     13.06 o 
  -4   4  16        1.37        3.17      3.36 o 
  -3   4  16      155.92      194.05      5.94 o 
  -2   4  16       54.35       65.06      4.05 o 
  -1   4  16       57.88       54.44      3.79 o 
   0   4  16        0.80       -1.01      1.75 o 
   1   4  16      132.90      128.33      5.15 o 
   2   4  16       20.27       13.57      2.62 o 
  -4   5  16       45.04       41.75      6.53 o 
  -3   5  16       33.74       30.34      6.03 o 
  -2   5  16       21.96       32.15      3.30 o 
  -1   5  16       10.80       11.82      3.07 o 
   0   5  16        1.84        2.68      2.37 o 
   1   5  16       58.10       75.44      5.63 o 
  -6   1  17       20.06       21.29      4.15 o 
  -5   1  17        3.45        4.25      2.02 o 
  -4   1  17       36.49       37.72      3.19 o 
  -3   1  17        0.44        2.23      1.77 o 
  -2   1  17       63.99       65.35      3.89 o 
  -1   1  17       45.04       40.03      4.19 o 
   0   1  17       57.52       59.70      7.72 o 
   1   1  17       15.65       11.59      3.01 o 
   2   1  17        2.46        3.15      2.45 o 
   3   1  17        2.93        8.21      2.94 o 
  -6   2  17       17.12       26.31      5.54 o 
  -5   2  17        9.03       12.16      3.07 o 
  -4   2  17        2.34        4.37      1.90 o 
  -3   2  17        2.03        1.78      1.77 o 
  -2   2  17        1.18       -0.91      3.20 o 
  -1   2  17       87.44       89.98      3.97 o 
   0   2  17       21.86       31.15      3.99 o 
   1   2  17        0.11       -1.51      2.23 o 
   2   2  17      133.62      153.12      7.20 o 
   3   2  17       69.43       83.44      6.34 o 
  -5   3  17      322.08      320.91     13.45 o 
  -4   3  17        0.99        7.12      3.76 o 
  -3   3  17       15.04       12.96      2.54 o 
  -2   3  17       14.82       14.16      2.95 o 
  -1   3  17        7.75        7.11      1.83 o 
   0   3  17        1.09        3.23      1.68 o 
   1   3  17       29.24       27.90      4.11 o 
   2   3  17       21.83       19.22      3.64 o 
  -4   4  17      247.74      264.53     12.27 o 
  -3   4  17      122.96      135.66      6.29 o 
  -2   4  17       18.19       22.72      2.95 o 
  -1   4  17        5.24       -0.03      1.59 o 
   0   4  17       16.97       18.58      2.77 o 
   1   4  17       12.55        9.71      2.41 o 
  -2   5  17        0.11        0.05      1.78 o 
  -1   5  17       10.30        8.16      2.41 o 
  -5   0  18      100.28      121.68      8.31 o 
  -4   0  18       14.92       18.60      4.75 o 
  -3   0  18       26.03       36.60      5.94 o 
  -2   0  18        3.04        0.20      3.17 o 
  -1   0  18       74.93       87.85      8.51 o 
   0   0  18       27.14       37.59      5.94 o 
   1   0  18        0.06       -1.58      3.17 o 
   2   0  18      472.51      511.44     18.40 o 
  -5   1  18        5.59        8.21      2.94 o 
  -4   1  18        0.00        0.73      1.83 o 
  -3   1  18        4.73        7.16      2.04 o 
  -2   1  18       91.26       92.88      6.22 o 
  -1   1  18       15.27       11.19      3.07 o 
   0   1  18       61.30       58.56      5.10 o 
   1   1  18        0.00       -2.02      2.02 o 
   2   1  18        0.45        1.93      2.51 o 
  -5   2  18       18.66       19.70      3.46 o 
  -4   2  18      308.90      379.35     10.98 o 
  -3   2  18       44.46       57.80      3.97 o 
  -2   2  18      276.94      297.23      7.26 o 
  -1   2  18      214.77      188.44      7.62 o 
   0   2  18        0.11        0.36      2.37 o 
   1   2  18        0.95       -0.49      2.37 o 
   2   2  18       10.01       18.25      4.35 o 
  -4   3  18        0.01        4.45      2.80 o 
  -3   3  18       11.91       16.88      2.64 o 
  -2   3  18        0.80        1.30      1.90 o 
  -1   3  18       52.46       63.54      4.69 o 
   0   3  18        1.22       -0.10      3.56 o 
   1   3  18        0.02       -1.01      2.37 o 
  -3   4  18       15.96       22.75      5.14 o 
  -2   4  18        6.40       12.14      2.35 o 
  -1   4  18        1.72        1.44      1.74 o 
  -4   1  19       17.58       21.42      3.55 o 
  -3   1  19        2.78        3.71      2.73 o 
  -2   1  19       85.03       95.97      6.58 o 
  -1   1  19       12.10       18.12      5.34 o 
   0   1  19       38.17       40.82      4.75 o 
   1   1  19        0.75       -0.31      2.45 o 
  -4   2  19       91.76      114.61      8.51 o 
  -3   2  19       37.86       45.57      3.73 o 
  -2   2  19       39.57       47.88      6.73 o 
  -1   2  19        9.07       13.84      3.29 o 
   0   2  19        0.24       -2.02      2.02 o 
  -2   3  19        0.00       -1.73      1.91 o 
  -1   3  19        1.32        1.96      2.65 o 
  -2   0  20       55.61       70.43      8.31 o 
  -1   0  20        4.38        1.38      3.56 o 
  -2   1  20        2.28        2.67      2.80 o 
                                                 
